# Supplementary material for: Identification of two major QTLs for pod shell thickness in peanut (Arachis hypogaea L.) using BSA-seq analysis
Source: BMC Genomics. 2024 Jan 16;25:65. doi: 10.1186/s12864-024-10005-x (PMC10790476; doi:10.1186/s12864-024-10005-x)
Supplement: Supplementary file 1 — Supplementary Material 1. Addition file 1: Supplementary Tables S1-S6.Table S1 The information of the 410 individuals of the F2 population. Table S2 The descriptive statistics of two parents and the 410 individuals of the F2 population. Table S3 The one-way ANOVA of the 410 individuals of the F2 population. Table S4. KASP markers used in this study. Table S5. Genes with SNPs between the two parents in the three candidate regions. Table S6. QTLs identified for pod size-related traits in the 350 individuals of F2 population. [file 12864_2024_10005_MOESM1_ESM.xlsx]

## Sheet: Sheet1
Table S1 The information of the 410 individuals of the F2 population
	PST	Tif2_A08_27606777	Tif2_A08_28242629	Tif2_A08_28822610	Tif2_A08_29783332	Tif2_A08_29466539	Tif2_A08_31024672	Tif2_A08_31713024	Tif2_A08_32441294	Tif2_A08_37043723	Tif2_A18_5113055	Tif2_A08_41700032	Tif2_A18_7198124	Tif2_A18_7347232	Tif2_A18_8208714	Tif2_A18_9479207	Tif2_A18_12845731	Tif2_A18_15971767	Tif2_A13_125708680	Tif2_A13_126828166	Tif2_A13_127788471	Tif2_A13_129406038	Tif2_A13_131707242
WH8	0.598073	T:T	T:T	A:A	C:C	T:T	C:C	G:G	T:T	C:C	TG:TG	A:A	T:T	T:T	C:C	C:C	C:C	A:A	A:A	G:G	G:G	G:G	A:A
YY18	1.167	C:C	A:A	G:G	T:T	A:A	A:A	C:C	C:C	T:T	T:T	G:G	C:C	C:C	T:T	T:T	A:A	G:G	G:G	A:A	A:A	A:A	G:G
YW0002	0.568659	T:T	T:T	A:A	C:C	?	A:A	G:G	T:T	?	T:TG	A:A	C:C	C:C	T:T	T:T	A:A	G:G	?	A:G	?	A:G	G:A
YW0003	0.757866	C:T	A:T	G:A	C:T	A:T	C:A	C:G	C:C	T:T	T:TG	G:G	T:T	T:T	C:C	C:C	C:C	A:A	G:A	A:G	G:G	A:G	G:A
YW0004	0.8655	C:C	A:A	G:G	T:T	A:A	C:C	C:C	C:C	T:T	T:TG	G:G	C:T	C:T	T:C	T:C	A:C	A:A	G:A	A:G	G:G	A:G	G:A
YW0005	1.54644	?	?	?	?	?	C:A	?	?	T:T	T:TG	G:A	C:T	?	T:C	?	?	G:A	G:A	?	?	A:G	G:G
YW0009	0.813912	C:T	A:A	?	T:T	A:A	C:C	C:C	C:C	T:T	T:TG	G:A	C:T	C:T	?	T:C	A:C	A:A	G:A	A:G	G:G	?	?
YW0014	0.766086	?	?	?	?	?	C:C	C:C	C:C	T:T	TG:TG	G:A	T:T	T:T	C:C	C:C	C:C	A:A	G:A	A:G	G:G	A:G	G:A
YW0015	0.789296	?	A:T	G:A	T:T	A:T	C:A	G:G	C:C	C:C	T:TG	G:A	T:T	C:T	T:C	T:C	A:C	A:A	G:G	A:A	A:A	A:A	G:G
YW0016	0.90248	T:T	T:T	?	C:C	T:T	A:A	G:G	T:T	T:C	T:TG	G:A	C:T	C:T	T:C	T:C	A:C	A:A	G:G	A:A	A:G	A:A	G:G
YW0017	0.9282	C:T	A:T	?	C:T	A:T	C:A	C:G	C:T	T:C	T:TG	G:A	C:T	C:T	T:C	T:C	C:C	A:A	G:A	A:G	G:G	A:G	G:A
YW0018	0.475164	T:T	T:T	A:A	C:C	T:T	A:A	G:G	T:T	T:C	T:T	G:A	C:C	C:C	T:T	T:T	A:A	G:G	A:A	G:G	G:G	G:G	A:A
YW0019	0.801102	?	A:T	G:A	C:C	T:T	A:A	G:G	T:T	C:C	TG:TG	A:A	T:T	T:T	C:C	C:C	C:C	A:A	G:G	A:A	A:A	A:A	G:A
YW0020	0.732402	T:T	T:T	G:A	C:T	A:T	C:A	C:G	C:T	T:C	TG:TG	G:A	T:T	T:T	C:C	C:C	C:C	A:A	G:G	A:A	A:A	A:A	G:G
YW0021	0.968082	?	A:T	?	C:T	A:T	-	C:G	?	T:C	T:TG	G:A	C:T	C:C	T:C	T:T	A:A	A:A	G:A	A:G	G:G	A:G	G:G
YW0022	0.509039	C:T	A:T	G:A	C:T	A:T	A:A	G:G	T:T	C:C	T:T	A:A	C:C	C:C	T:T	T:T	A:A	G:G	A:A	G:G	G:G	G:G	A:A
YW0023	0.84667	T:T	T:T	?	C:C	T:T	A:A	G:G	T:T	T:C	T:TG	G:A	T:T	T:T	C:C	C:C	C:C	A:A	G:A	A:G	G:G	A:G	G:A
YW0024	0.733428	?	?	?	?	?	A:A	G:G	T:T	C:C	T:TG	?	C:T	C:T	T:C	T:T	?	G:A	A:A	?	A:G	G:G	G:A
YW0025	0.417423	?	T:T	A:A	C:C	T:T	A:A	G:G	T:T	C:C	T:T	A:A	C:C	C:C	T:T	T:T	A:A	G:G	A:A	G:G	G:G	G:G	A:A
YW0026	0.762671	C:T	A:T	G:A	C:T	A:A	C:A	C:G	C:T	T:C	T:TG	G:A	C:T	T:T	C:C	C:C	C:C	A:A	G:G	A:A	A:A	G:G	G:G
YW0027	0.898544	C:T	A:T	G:G	T:T	A:A	C:C	C:C	C:C	T:T	T:T	G:G	C:C	C:C	T:T	T:T	A:C	A:A	G:A	A:G	G:G	A:G	G:A
YW0028	1.21706	?	T:T	A:A	C:T	T:T	C:A	C:G	C:T	T:C	TG:TG	G:A	T:T	T:T	C:C	C:C	C:C	A:A	G:A	A:G	G:G	A:G	G:A
YW0029	0.708585	C:T	A:T	G:A	C:T	A:T	C:A	C:G	C:T	T:C	T:T	G:A	C:C	C:C	T:T	T:T	A:A	A:A	G:G	A:G	A:G	A:A	G:G
YW0030	0.907338	C:C	A:A	G:G	T:T	A:A	C:C	C:C	C:C	T:T	T:TG	G:G	C:T	C:T	T:C	T:C	A:C	A:A	G:A	A:G	G:G	A:G	G:G
YW0031	0.897544	C:C	A:A	G:G	T:T	A:A	C:C	C:C	C:C	T:T	T:TG	G:G	C:T	C:C	T:T	T:T	A:A	G:G	G:G	A:A	A:A	A:A	G:A
YW0032	1.17857	C:T	A:T	?	C:T	A:T	C:A	C:G	C:T	T:C	T:T	G:A	C:C	C:C	T:T	T:T	A:A	G:G	A:A	?	G:G	G:G	A:A
YW0033	0.601137	?	T:T	A:A	?	T:T	A:A	G:G	T:T	C:C	T:TG	?	C:T	C:T	?	T:C	C:C	A:A	A:A	G:G	G:G	G:G	A:A
YW0034	1.23389	C:T	A:T	?	C:T	A:T	C:A	C:G	C:T	T:C	TG:TG	G:A	T:T	T:T	C:C	C:C	C:C	A:A	G:A	A:G	G:G	A:G	G:A
YW0035	0.592283	T:T	T:T	A:A	C:C	T:T	-	G:G	T:T	C:C	DUPE	A:A	DUPE	C:C	T:T	T:T	A:A	G:G	A:A	G:G	G:G	G:G	A:A
YW0036	0.481155	T:T	T:T	A:A	C:C	T:T	A:A	G:G	T:T	C:C	T:TG	G:A	C:T	C:T	T:C	T:C	A:C	A:A	G:A	A:G	G:G	A:G	G:A
YW0037	1.39654	C:C	A:A	G:G	T:T	A:A	C:C	C:C	C:C	T:T	T:TG	G:A	C:T	C:T	T:C	T:C	A:C	G:A	G:G	A:A	A:A	A:A	G:G
YW0038	1.06074	T:T	T:T	A:A	C:T	T:T	A:A	G:G	T:T	C:C	T:TG	G:A	C:T	C:T	?	T:C	A:C	A:A	G:A	A:G	G:G	A:G	G:A
YW0039	1.39639	C:C	A:A	G:G	T:T	A:A	C:C	C:C	C:C	T:T	T:TG	G:G	C:T	C:T	T:C	T:C	A:C	G:A	G:A	A:G	G:G	A:G	G:A
YW0040	1.10077	T:T	T:T	?	C:C	T:T	A:A	G:G	T:T	C:C	TG:TG	G:G	T:T	T:T	C:C	C:C	C:C	A:A	G:A	A:G	G:G	A:G	G:A
YW0041	1.83959	C:T	?	?	C:T	A:T	C:A	C:G	C:T	T:C	T:TG	G:G	C:T	C:T	T:C	T:C	A:C	G:A	G:G	A:A	A:A	A:A	G:G
YW0042	1.49868	?	A:A	G:A	?	A:A	C:C	C:G	C:T	T:C	T:T	G:A	C:T	C:T	T:C	T:C	A:C	G:A	G:A	A:G	G:G	A:G	G:A
YW0043	0.862903	T:T	T:T	A:A	C:C	T:T	A:A	G:G	T:T	C:C	TG:TG	A:A	T:T	T:T	C:C	C:C	C:C	A:A	G:A	A:G	G:G	A:G	G:A
YW0044	0.809189	C:C	A:A	G:G	T:T	?	C:C	C:C	C:C	T:T	TG:TG	G:G	C:T	C:T	T:C	T:C	A:C	G:A	G:A	A:G	G:G	A:G	A:A
YW0045	1.35625	C:C	A:A	G:G	T:T	A:A	C:C	C:C	C:C	T:T	TG:TG	G:G	T:T	T:T	C:C	C:C	A:C	G:A	G:G	A:A	A:G	?	G:G
YW0047	0.851528	C:T	A:T	G:A	C:T	A:T	C:A	C:G	C:T	T:T	T:T	G:G	C:C	C:C	T:T	T:T	A:A	G:G	G:A	A:G	G:G	A:G	G:A
YW0048	1.23408	?	A:T	G:G	C:T	A:T	C:A	C:G	C:T	T:T	?	G:G	C:T	?	T:T	T:C	?	G:G	A:A	A:G	G:G	?	G:A
YW0049	0.983173	C:T	A:T	G:A	C:T	A:T	C:A	C:G	C:T	T:C	T:TG	G:A	C:T	C:T	T:C	C:C	C:C	A:A	G:G	A:A	A:A	A:A	G:G
YW0050	1.36911	C:C	A:A	G:G	T:T	A:A	C:C	C:C	C:C	T:C	T:TG	?	C:T	C:T	T:C	T:C	A:C	G:A	G:A	A:G	G:G	A:G	G:A
YW0051	1.32147	C:C	A:A	G:G	T:T	A:A	C:C	C:C	C:C	T:C	T:TG	G:A	C:T	C:T	T:C	T:C	A:C	A:A	G:A	A:G	G:G	A:G	G:A
YW0052	0.950824	C:T	A:T	G:A	C:T	A:T	C:A	C:G	C:T	T:C	T:TG	G:A	C:T	C:T	T:C	T:C	A:C	A:A	G:A	A:G	G:G	A:G	G:A
YW0054	1.14688	C:C	A:A	G:G	T:T	A:A	-	C:C	C:C	T:T	DUPE	A:A	DUPE	C:C	T:T	T:T	A:A	G:G	G:G	A:A	A:A	A:A	G:G
YW0055	0.925288	T:T	T:T	A:A	C:C	T:T	A:A	G:G	T:T	T:C	T:TG	G:A	C:T	C:T	T:C	T:C	A:A	G:G	G:G	A:A	A:A	A:A	G:G
YW0056	0.896103	C:C	A:A	G:G	T:T	A:A	C:C	C:C	C:T	T:T	T:TG	G:A	C:C	C:C	T:T	T:T	A:A	G:G	A:A	G:G	G:G	G:G	A:A
YW0057	0.732831	?	T:T	A:A	C:C	T:T	A:A	G:G	T:T	T:C	TG:TG	G:A	T:T	C:T	T:C	T:C	A:C	G:A	G:G	A:A	A:A	A:A	G:G
YW0058	0.877571	C:C	A:A	?	T:T	A:A	C:C	C:C	C:C	T:T	TG:TG	G:G	T:T	T:T	C:C	C:C	C:C	A:A	A:A	G:G	G:G	G:G	A:A
YW0059	1.19959	C:C	A:A	G:G	T:T	A:A	C:C	C:C	C:C	T:T	TG:TG	G:G	T:T	T:T	C:C	C:C	C:C	?	A:A	G:G	G:G	G:G	A:A
YW0060	0.958841	T:T	T:T	A:A	C:C	T:T	A:A	G:G	T:T	C:C	TG:TG	G:A	T:T	T:T	C:C	C:C	C:C	?	G:A	A:G	G:G	A:G	G:A
YW0061	0.71186	C:T	A:T	G:A	C:T	A:T	C:A	C:G	C:T	T:C	T:TG	G:A	T:T	T:T	C:C	C:C	A:C	G:A	A:A	G:G	G:G	G:G	A:A
YW0062	0.786904	C:T	A:T	G:A	C:T	A:T	C:A	C:G	C:T	T:C	T:TG	G:A	T:T	T:T	C:C	C:C	A:C	A:A	A:A	G:G	G:G	G:G	A:A
YW0063	0.808327	C:T	A:T	G:A	C:T	A:T	C:A	C:G	C:T	T:C	T:TG	G:A	C:T	C:T	T:C	T:C	A:C	?	G:G	A:A	A:A	A:A	G:G
YW0064	0.784293	C:T	A:T	G:A	C:T	A:T	C:A	C:G	C:T	T:C	T:TG	G:A	C:T	C:T	T:C	T:C	A:C	A:A	A:A	G:G	G:G	G:G	A:A
YW0065	0.763185	C:T	A:T	?	C:T	A:T	C:A	?	C:T	T:C	T:T	A:A	C:T	C:T	?	T:C	A:C	A:A	G:A	A:G	G:G	A:G	G:A
YW0066	0.658343	C:C	A:A	G:A	T:T	A:A	C:C	C:C	C:C	T:T	T:TG	G:G	C:T	C:T	?	T:C	A:C	?	A:A	A:G	G:G	G:G	A:A
YW0067	0.411655	T:T	T:T	A:A	C:C	T:T	A:A	G:G	T:T	C:C	T:T	G:A	C:C	C:T	T:C	T:C	A:C	G:A	G:G	A:A	A:A	A:A	G:G
YW0068	0.976304	C:T	A:T	?	C:T	A:T	C:A	?	C:T	C:C	?	A:A	C:T	C:T	?	T:C	A:C	?	G:A	A:G	G:G	A:G	?
YW0069	0.642883	T:T	T:T	A:A	?	T:T	A:A	G:G	T:T	C:C	T:TG	A:A	C:T	C:T	T:C	T:C	A:C	G:A	A:A	G:G	G:G	G:G	A:A
YW0070	0.638486	C:T	A:T	G:A	C:T	A:T	C:A	C:G	C:T	T:C	T:TG	G:A	C:T	C:T	?	T:C	A:C	A:A	G:G	A:A	A:A	A:A	G:G
YW0071	0.908273	C:T	A:T	?	C:T	A:T	C:C	C:C	C:T	T:C	T:T	G:A	C:C	C:C	T:T	T:T	A:A	G:G	G:A	A:G	G:G	A:G	G:A
YW0072	0.992987	C:C	A:A	G:G	T:T	A:A	C:C	C:C	C:C	T:T	T:T	G:G	C:C	C:C	T:T	T:T	A:A	?	G:A	A:G	G:G	A:G	G:A
YW0073	0.919348	T:T	T:T	?	C:T	A:T	C:A	?	C:T	T:C	?	G:A	C:T	C:T	?	T:C	A:C	A:A	G:A	A:G	G:G	?	?
YW0074	0.78094	C:T	A:T	?	C:T	A:T	C:A	C:G	C:T	T:C	T:TG	G:A	C:T	C:T	?	T:C	A:C	A:A	A:A	G:G	G:G	G:G	G:A
YW0075	0.637281	T:T	T:T	A:A	C:C	T:T	A:A	G:G	T:T	C:C	T:T	A:A	C:T	C:T	T:C	T:C	A:C	A:A	A:A	G:G	G:G	G:G	A:A
YW0076	0.588126	T:T	T:T	A:A	C:C	T:T	A:A	G:G	T:T	C:C	T:TG	A:A	C:T	C:T	T:C	T:C	A:C	G:A	G:A	A:G	G:G	A:G	A:A
YW0077	0.825867	C:C	A:A	?	C:T	A:A	C:A	C:G	C:T	T:C	TG:TG	G:A	T:T	T:T	C:C	C:C	C:C	A:A	G:A	A:G	G:G	A:G	G:A
YW0078	0.70353	?	A:A	?	?	A:T	C:A	C:G	C:C	T:T	?	G:G	C:T	?	T:C	T:T	?	G:G	A:A	?	G:G	?	G:G
YW0079	0.863086	C:T	A:T	?	C:T	A:T	C:A	?	C:T	T:C	T:T	G:A	C:T	C:T	?	T:C	A:C	?	G:A	A:G	G:G	A:A	G:G
YW0080	0.821918	C:T	A:T	?	C:T	A:T	C:C	C:C	C:C	T:T	T:T	G:G	C:C	C:C	T:T	T:T	A:A	G:G	G:G	A:A	A:A	A:A	G:G
YW0081	0.903554	C:T	A:T	?	C:T	A:T	C:A	?	C:T	T:C	TG:TG	G:A	T:T	T:T	C:C	C:C	C:C	?	A:A	G:G	G:G	G:G	A:A
YW0082	0.85899	C:T	A:T	?	C:T	A:T	C:A	?	C:T	T:C	T:T	G:G	C:C	C:C	T:T	T:T	A:A	G:G	G:A	A:G	G:G	A:G	G:A
YW0083	0.752053	C:T	A:T	G:G	C:C	A:T	C:A	C:C	C:T	T:C	?	G:G	C:T	C:T	?	T:C	?	G:G	A:A	G:G	G:G	G:G	A:A
YW0084	0.539122	?	?	?	?	?	A:A	G:G	T:T	C:C	T:T	?	C:T	C:C	T:T	T:T	A:A	G:G	G:A	A:G	G:G	A:G	?
YW0085	0.746736	C:T	A:T	G:A	C:T	A:T	C:A	C:G	C:T	T:C	T:TG	G:A	C:C	C:C	T:T	T:T	A:A	G:G	G:G	A:A	A:A	A:A	G:G
YW0086	0.97659	T:T	T:T	?	C:C	T:T	A:A	G:G	T:T	C:C	TG:TG	G:A	T:T	T:T	C:C	C:C	C:C	A:A	G:G	A:A	A:A	A:A	G:G
YW0087	0.712883	T:T	T:T	A:A	C:C	T:T	A:A	G:G	C:T	C:C	T:TG	G:A	C:T	C:T	?	T:C	C:C	A:A	G:A	A:G	G:G	A:G	G:G
YW0088	0.978081	?	A:T	A:A	C:T	A:T	C:A	?	C:C	T:C	T:T	G:G	C:T	?	?	T:C	?	G:G	?	?	G:G	?	G:A
YW0089	0.732966	C:T	A:T	G:A	T:T	A:T	C:C	C:C	C:C	T:T	T:TG	G:G	C:T	?	?	T:C	A:C	?	A:A	G:G	G:G	?	A:A
YW0090	0.787047	C:C	A:A	G:G	T:T	A:A	C:C	C:C	C:C	T:T	T:TG	G:G	C:T	C:T	?	T:C	A:C	?	A:A	G:G	G:G	G:G	A:A
YW0091	0.507962	C:T	A:T	?	C:T	A:A	C:A	?	C:T	T:C	T:TG	G:A	C:T	C:T	?	T:C	A:C	A:A	G:A	A:G	G:G	A:G	G:A
YW0092	0.844613	C:T	A:T	?	C:C	A:T	C:A	?	C:T	T:C	T:TG	G:A	C:C	C:C	T:T	T:T	A:A	G:G	G:A	A:G	G:G	A:G	G:A
YW0093	0.80499	C:T	A:T	?	T:T	A:T	C:C	C:C	C:C	T:T	T:TG	G:G	C:T	C:T	T:C	T:C	A:C	A:A	A:A	G:G	G:G	G:G	G:A
YW0094	0.973367	C:T	A:T	?	C:T	A:T	C:A	C:G	C:T	T:C	T:TG	A:A	C:T	C:T	?	T:C	A:C	?	G:G	A:A	A:A	A:A	G:G
YW0095	0.986667	C:C	A:A	?	T:T	A:A	C:C	C:C	C:C	T:T	TG:TG	G:G	C:T	C:T	?	T:C	A:C	A:A	G:A	A:G	G:G	A:G	G:A
YW0096	0.89857	T:T	T:T	A:A	C:T	T:T	A:A	G:G	T:T	C:C	T:TG	A:A	T:T	T:T	C:C	C:C	A:C	A:A	G:A	A:G	G:G	?	?
YW0097	0.620619	C:T	A:T	?	C:T	A:T	C:A	?	C:T	C:C	T:TG	A:A	T:T	T:T	C:C	C:C	C:C	A:A	G:A	A:G	G:G	?	?
YW0098	0.903891	C:T	A:T	?	C:T	A:T	C:A	C:C	C:C	T:T	TG:TG	G:G	T:T	T:T	C:C	C:C	C:C	A:A	G:A	A:G	G:G	A:G	G:A
YW0099	0.853361	C:C	A:A	G:G	T:T	A:A	C:C	C:C	C:C	T:T	T:T	G:G	C:T	C:T	?	T:C	A:C	?	G:G	A:A	A:A	A:A	G:G
YW0100	0.852733	T:T	T:T	?	C:C	T:T	A:A	G:G	T:T	C:C	T:TG	A:A	T:T	T:T	C:C	C:C	C:C	A:A	G:A	A:G	G:G	A:G	G:A
YW0101	0.793955	C:T	A:T	?	C:T	A:T	C:A	C:G	C:T	T:C	T:TG	G:A	C:T	C:T	T:C	T:C	A:C	A:A	G:A	A:G	G:G	?	?
YW0102	0.650317	C:T	A:T	G:A	C:T	A:T	C:A	C:G	C:T	T:C	T:T	G:A	C:C	C:C	T:T	T:T	A:A	G:A	A:A	G:G	G:G	G:G	A:A
YW0103	0.906296	C:C	A:A	?	T:T	A:A	C:C	C:C	C:C	T:T	T:T	G:G	C:C	C:C	T:T	T:T	A:A	G:G	G:A	A:G	G:G	A:G	G:A
YW0104	0.535535	T:T	T:T	A:A	C:C	T:T	A:A	G:G	T:T	C:C	T:TG	A:A	C:T	C:T	?	T:C	A:C	A:A	G:A	A:G	G:G	A:G	G:G
YW0105	0.753266	C:C	A:A	G:G	T:T	A:A	C:C	C:C	C:C	T:C	T:T	G:A	C:C	C:C	T:T	T:T	A:A	?	G:A	A:G	G:G	A:G	G:A
YW0106	1.36302	?	?	?	?	?	C:A	C:G	?	T:C	TG:TG	?	T:T	T:T	C:C	C:C	C:C	A:A	G:A	A:G	G:G	A:G	G:A
YW0107	0.944982	C:C	A:A	?	T:T	A:A	C:C	C:C	C:T	T:C	T:T	A:A	C:C	C:C	T:T	T:T	A:A	?	A:A	G:G	G:G	G:G	A:A
YW0108	0.931513	?	T:T	?	C:T	A:T	?	?	C:T	T:C	?	?	C:T	?	?	?	?	?	G:A	G:G	G:G	?	G:G
YW0109	1.20291	T:T	T:T	?	C:T	T:T	C:A	?	C:T	T:C	?	G:G	C:T	C:T	?	T:C	A:C	?	A:A	G:G	G:G	G:G	A:A
YW0110	0.745553	T:T	T:T	A:A	C:T	T:T	C:A	C:G	C:T	T:C	T:TG	G:G	C:T	C:T	?	T:C	A:C	?	A:A	G:G	G:G	G:G	A:A
YW0111	1.56184	C:T	A:A	G:G	T:T	A:A	C:C	C:C	C:C	T:T	T:TG	G:G	C:T	C:T	T:C	T:C	A:C	G:A	G:A	A:G	G:G	A:G	G:A
YW0112	0.988649	C:T	A:T	G:A	C:T	A:T	C:A	C:G	C:T	T:C	T:TG	G:A	C:T	C:T	T:C	T:T	A:A	G:G	G:A	A:G	G:G	A:G	G:A
YW0113	0.801276	?	A:T	A:A	C:T	A:T	C:A	C:G	T:T	T:C	T:TG	G:G	T:T	C:T	T:T	?	A:C	?	A:A	G:G	G:G	?	G:G
YW0115	0.605096	C:T	A:T	G:A	C:T	A:T	C:A	C:G	C:T	T:C	T:T	G:A	C:C	C:C	T:T	T:T	A:A	G:G	G:A	A:G	G:G	A:G	G:A
YW0116	0.606224	C:T	A:T	?	C:T	A:T	C:A	C:G	C:T	C:C	T:TG	G:A	C:T	C:T	?	T:C	C:C	?	G:A	A:G	G:G	A:G	G:A
YW0117	0.682131	T:T	T:T	A:A	C:C	T:T	A:A	G:G	T:T	C:C	TG:TG	A:A	T:T	T:T	C:C	C:C	C:C	A:A	A:A	G:G	G:G	G:G	A:A
YW0118	0.721839	C:C	A:A	G:G	C:T	A:A	C:A	C:G	C:T	T:C	T:T	G:G	C:T	T:T	C:C	C:C	C:C	A:A	G:A	A:G	G:G	A:G	G:A
YW0119	0.743361	C:T	A:T	G:A	C:T	A:T	C:A	C:G	C:T	T:C	T:T	G:A	C:T	C:T	?	T:C	A:C	?	G:G	A:A	A:A	A:A	G:G
YW0120	0.847915	T:T	T:T	A:A	C:C	T:T	A:A	G:G	T:T	C:C	TG:TG	A:A	T:T	T:T	C:C	C:C	C:C	A:A	G:A	A:G	G:G	A:G	G:A
YW0121	1.01053	C:T	A:T	G:A	C:T	A:T	C:A	C:G	C:T	T:C	T:TG	G:A	C:C	C:C	T:T	T:T	A:A	G:G	G:A	A:G	G:G	A:G	G:A
YW0122	1.02667	T:T	T:T	G:A	C:T	A:T	C:A	C:G	C:T	T:C	T:TG	G:A	C:T	C:T	T:C	T:C	A:A	G:G	G:A	A:G	G:G	A:G	G:A
YW0123	0.672008	C:T	A:T	G:A	C:T	A:T	C:A	C:G	C:T	T:C	T:T	G:A	C:C	C:C	T:T	T:T	A:A	G:G	G:A	A:G	G:G	A:G	G:A
YW0124	0.619427	C:T	A:T	G:A	C:T	A:T	C:A	C:G	C:T	T:C	T:TG	A:A	C:T	C:T	T:C	T:C	A:C	G:A	G:G	A:A	G:G	A:A	G:G
YW0125	1.22286	C:C	A:A	G:G	T:T	A:A	C:C	C:C	C:C	T:C	T:TG	G:A	C:T	C:T	T:C	T:T	A:A	G:G	G:A	A:G	G:G	A:G	G:A
YW0126	0.702496	?	A:T	G:A	C:T	A:T	C:A	C:G	C:T	T:C	T:TG	G:A	C:T	C:T	T:C	T:C	A:C	G:A	A:A	G:G	G:G	G:G	A:A
YW0127	0.920231	C:T	A:T	G:A	C:T	?	C:A	C:G	C:T	T:C	T:T	G:A	C:C	C:C	T:T	T:T	A:A	G:G	A:A	G:G	G:G	G:G	A:A
YW0128	1.28356	C:T	A:T	G:A	C:T	A:T	C:A	C:G	C:T	C:C	TG:TG	A:A	T:T	T:T	C:C	C:C	C:C	A:A	G:A	A:G	G:G	A:G	G:A
YW0129	0.911329	C:C	A:A	G:G	T:T	A:A	C:C	C:C	C:C	T:T	T:T	G:G	C:C	C:C	T:T	T:T	A:A	G:G	G:G	A:A	A:A	A:A	G:G
YW0130	1.13731	C:T	A:T	G:A	C:T	A:T	C:A	C:G	C:T	T:T	T:T	G:A	C:T	T:T	C:C	C:C	C:C	A:A	G:G	A:A	A:G	A:A	G:G
YW0131	0.872315	C:T	A:T	G:A	C:T	A:T	C:A	C:G	C:T	T:C	T:TG	G:A	C:C	C:C	T:T	T:T	A:A	G:G	A:A	G:G	G:G	G:G	G:A
YW0132	1.11792	C:T	A:T	G:A	C:T	A:T	C:A	C:G	C:T	T:C	TG:TG	G:A	T:T	T:T	C:C	C:C	C:C	A:A	G:G	A:A	A:A	A:A	G:G
YW0133	1.24795	?	T:T	A:A	C:C	?	A:A	C:G	C:T	T:C	T:TG	?	C:T	C:T	T:C	T:C	A:C	G:A	G:A	A:G	G:G	A:G	G:A
YW0134	1.15677	C:C	A:A	G:G	T:T	A:A	C:C	C:C	C:C	T:T	T:TG	G:G	C:T	C:C	T:T	T:T	A:A	G:G	G:G	A:A	A:A	?	G:G
YW0135	1.30243	C:C	A:A	G:G	T:T	A:A	C:C	C:C	C:C	T:T	TG:TG	G:G	T:T	T:T	C:C	C:C	C:C	A:A	G:G	A:A	A:A	A:A	G:A
YW0136	1.26048	C:C	A:A	G:G	T:T	A:A	C:C	C:C	C:C	T:T	T:TG	G:G	C:T	C:T	T:C	T:C	A:C	G:A	G:A	A:G	G:G	A:G	G:A
YW0137	0.608821	C:T	A:T	G:A	C:T	A:T	C:A	C:G	C:T	T:T	T:T	G:G	C:C	C:C	T:C	T:C	A:C	G:A	A:A	G:G	G:G	G:G	A:A
YW0138	0.48045	T:T	T:T	A:A	C:C	T:T	A:A	G:G	T:T	T:C	T:T	G:A	C:C	C:C	T:T	T:T	A:A	G:G	A:A	G:G	G:G	G:G	A:A
YW0139	0.944371	C:T	A:T	G:A	C:T	A:T	C:A	C:G	C:T	T:T	T:T	G:G	C:T	C:T	T:C	T:C	A:C	G:A	G:A	A:G	G:G	A:G	G:A
YW0140	1.18288	C:C	A:A	G:G	T:T	A:A	C:C	C:C	C:C	T:T	T:T	G:G	C:C	C:C	T:T	T:T	A:A	G:G	G:A	A:G	G:G	A:G	G:A
YW0141	1.07609	C:T	A:T	G:G	T:T	A:A	C:C	C:C	C:C	T:T	T:TG	G:G	C:T	C:T	T:C	T:C	A:C	A:A	G:A	A:G	G:G	A:G	G:A
YW0142	0.917283	T:T	T:T	A:A	C:C	T:T	A:A	C:G	C:T	T:C	T:T	G:A	C:C	C:C	T:T	T:T	A:C	A:A	G:A	A:G	G:G	A:G	G:A
YW0143	0.628905	C:T	A:T	G:A	C:T	A:T	C:A	C:G	T:T	C:C	TG:TG	A:A	T:T	T:T	C:C	C:C	C:C	A:A	A:A	G:G	G:G	G:G	G:A
YW0144	1.1799	C:T	A:A	G:G	T:T	A:A	C:C	C:C	C:C	T:T	T:TG	G:G	C:T	C:T	T:C	T:C	A:C	A:A	G:G	A:A	A:A	A:A	G:G
YW0145	1.21006	C:T	A:A	G:A	C:T	A:T	C:A	C:G	C:T	T:C	TG:TG	G:A	C:T	C:T	T:C	T:C	A:C	G:A	G:A	A:G	G:G	A:G	G:A
YW0146	0.887895	C:T	A:A	G:A	C:T	A:T	C:A	C:G	C:T	C:C	T:TG	A:A	C:T	C:T	T:C	T:C	A:C	G:A	G:A	A:G	G:G	A:G	G:A
YW0147	0.847175	C:C	A:A	G:G	T:T	A:A	C:C	C:C	C:C	T:C	T:TG	G:A	C:T	C:T	T:C	T:C	A:C	G:A	G:A	A:G	G:G	A:G	A:A
YW0148	0.650849	T:T	T:T	A:A	C:C	T:T	C:A	C:G	C:T	T:C	T:T	G:A	C:T	C:T	T:C	T:C	A:C	G:A	G:A	A:G	G:G	A:G	G:A
YW0149	0.767179	?	A:A	G:A	T:T	A:T	C:C	C:C	C:C	T:T	T:TG	G:G	C:T	C:T	T:C	T:C	A:C	G:A	A:A	G:G	G:G	G:G	A:A
YW0150	0.99324	?	?	?	?	?	C:A	G:G	T:T	?	T:TG	G:A	T:T	?	T:T	T:C	?	G:G	A:A	?	?	?	G:G
YW0151	0.785389	?	?	G:G	?	T:T	C:C	C:C	C:C	T:C	T:TG	G:A	C:T	C:T	T:C	T:C	A:C	G:A	G:A	A:G	G:G	G:G	A:A
YW0152	0.626229	?	?	?	?	?	C:C	C:C	C:C	T:T	TG:TG	G:G	T:T	T:T	C:C	C:C	C:C	A:A	G:G	A:G	G:G	A:G	G:A
YW0153	0.919533	C:T	A:A	G:G	T:T	A:A	C:C	C:C	C:C	T:T	T:TG	G:G	C:T	C:T	T:C	T:C	A:C	G:A	G:G	A:A	A:G	A:A	G:G
YW0154	0.664226	C:T	A:A	G:A	C:T	A:T	C:A	C:G	C:T	T:C	T:TG	G:A	C:T	C:T	T:C	T:C	A:C	G:A	G:G	A:A	A:A	A:A	G:G
YW0155	0.925187	C:C	A:A	G:G	T:T	A:A	C:C	C:C	C:C	T:C	T:TG	G:A	C:T	C:T	T:C	T:C	A:C	G:A	A:A	G:G	G:G	G:G	A:A
YW0156	0.500884	C:T	A:T	G:A	C:T	A:T	C:A	C:G	C:T	C:C	TG:TG	G:A	T:T	T:T	C:C	C:C	C:C	A:A	A:A	G:G	G:G	G:G	A:A
YW0157	0.939384	C:T	A:A	G:A	C:T	A:T	C:A	C:G	C:T	T:C	T:TG	G:A	C:T	C:T	T:C	T:C	A:C	G:A	G:A	A:G	G:G	A:G	G:A
YW0158	0.768084	C:T	A:A	G:A	C:T	A:T	C:A	C:G	C:T	T:C	T:TG	A:A	C:C	C:C	T:T	T:T	A:A	G:G	G:A	A:G	G:G	A:G	G:A
YW0159	0.819897	?	?	?	?	?	C:A	C:G	T:T	C:C	T:TG	A:A	C:T	C:T	?	T:C	A:C	G:A	G:A	A:G	G:G	A:G	G:A
YW0161	0.979264	?	A:A	?	?	?	C:A	C:G	C:T	T:C	T:TG	G:A	C:T	C:T	T:C	T:C	A:C	G:A	G:G	A:A	A:A	A:A	G:G
YW0162	0.922022	C:T	A:A	G:A	C:T	A:T	C:A	C:G	C:T	C:C	TG:TG	A:A	T:T	T:T	C:C	C:C	A:C	G:A	A:A	G:G	G:G	G:G	A:A
YW0163	0.934084	C:C	A:A	G:G	T:T	A:A	C:C	C:C	C:C	T:T	T:TG	G:G	C:T	C:T	C:C	C:C	C:C	A:A	G:G	A:A	A:A	A:A	G:G
YW0164	0.930782	C:C	A:A	G:G	T:T	A:A	C:C	C:C	C:C	T:T	T:TG	G:G	C:T	C:T	T:C	T:C	A:C	G:A	G:A	A:G	G:G	A:G	G:A
YW0165	0.697011	?	?	?	?	?	?	G:G	?	T:C	?	?	C:T	?	?	T:C	A:C	?	G:A	?	A:G	A:G	?
YW0166	0.811155	?	A:A	?	?	?	C:A	C:G	C:T	T:C	T:TG	G:A	C:T	C:T	T:C	T:C	A:C	G:A	G:A	A:G	G:G	A:G	G:A
YW0167	0.99485	?	?	?	?	?	C:A	C:G	C:T	T:C	T:TG	G:A	C:T	C:T	T:C	T:C	A:C	G:A	G:A	A:G	G:G	A:G	G:A
YW0169	0.965738	C:C	A:A	G:G	T:T	A:A	C:C	C:C	C:C	T:T	T:TG	G:A	T:T	T:T	C:C	C:C	C:C	A:A	A:A	G:G	G:G	G:G	A:A
YW0170	0.845793	C:C	A:A	G:G	T:T	A:A	C:C	C:C	C:C	T:T	T:TG	G:A	T:T	T:T	C:C	C:C	C:C	A:A	G:G	A:A	A:A	A:A	G:G
YW0171	0.647796	?	?	G:G	T:T	A:A	C:C	C:C	C:C	T:T	TG:TG	G:G	C:T	C:T	T:C	T:C	A:C	G:A	A:A	G:G	G:G	G:G	A:A
YW0172	0.983035	C:T	A:T	G:G	C:C	T:T	C:C	?	T:T	?	T:TG	G:A	C:T	C:C	T:T	T:C	A:C	G:A	A:A	A:G	G:G	?	G:G
YW0173	1.3907	C:T	A:T	G:A	C:T	A:T	C:A	C:G	C:T	C:C	T:TG	A:A	C:T	C:T	T:C	T:C	A:C	G:A	G:G	A:A	A:A	A:A	G:A
YW0174	0.972899	C:T	A:A	G:A	C:T	A:T	C:A	C:G	C:T	T:C	T:TG	G:A	C:T	C:T	T:C	T:C	A:C	G:A	A:A	G:G	G:G	G:G	A:A
YW0175	0.734928	?	?	?	?	?	?	G:G	?	C:C	?	?	C:T	?	?	T:C	A:C	?	G:A	G:G	A:G	A:G	G:A
YW0176	0.881379	?	A:A	?	?	A:T	C:A	C:G	C:T	T:C	TG:TG	G:A	C:T	C:T	?	T:C	A:C	G:A	A:A	G:G	G:G	G:G	A:A
YW0177	0.815782	?	?	?	?	?	A:A	G:G	?	C:C	T:TG	?	C:T	?	?	T:C	?	?	G:A	G:G	?	A:G	G:A
YW0178	0.419318	?	?	?	?	?	C:A	DUPE	?	T:C	DUPE	?	DUPE	C:C	DUPE	T:T	A:A	G:G	A:A	DUPE	DUPE	G:G	DUPE
YW0179	0.614782	C:T	A:T	G:A	?	A:T	C:A	C:G	C:T	T:C	T:T	G:A	DUPE	C:C	T:T	T:T	A:A	G:G	G:A	A:G	G:G	A:G	G:A
YW0180	0.784212	C:T	A:T	G:A	C:T	?	C:A	C:G	-	T:C	T:TG	DUPE	C:T	C:T	T:C	T:C	A:C	G:A	G:G	A:A	DUPE	A:A	G:G
YW0181	0.704135	C:T	A:T	G:A	C:T	A:T	C:A	C:G	C:T	C:C	T:TG	A:A	C:T	C:T	T:C	T:C	A:C	G:A	G:A	A:G	G:G	A:G	G:A
YW0182	0.76295	C:T	A:T	G:A	C:T	A:T	C:A	C:G	C:T	T:T	T:T	G:G	C:C	C:C	T:T	T:T	A:A	G:G	G:A	A:G	G:G	A:G	G:A
YW0183	0.838582	?	?	G:A	?	A:T	C:A	C:G	-	T:T	TG:TG	DUPE	T:T	T:T	C:C	C:C	A:C	G:A	A:A	G:G	G:G	G:G	A:A
YW0184	1.06558	?	?	?	?	?	C:A	C:G	C:T	T:C	T:TG	G:A	T:T	T:T	C:C	C:C	C:C	A:A	G:G	A:A	A:G	A:A	G:G
YW0185	1.15615	?	?	?	?	?	C:A	C:G	?	T:C	T:TG	?	C:T	C:T	?	T:C	A:C	G:A	G:A	A:G	G:G	A:G	?
YW0186	0.601091	?	A:A	?	?	A:A	C:C	C:C	C:C	T:T	TG:TG	A:A	T:T	T:T	C:C	C:C	C:C	A:A	G:A	A:G	G:G	A:G	G:A
YW0187	1.32802	C:C	A:A	G:G	T:T	A:A	C:C	C:C	C:C	T:T	TG:TG	A:A	T:T	T:T	C:C	C:C	C:C	A:A	G:A	A:G	G:G	A:G	G:A
YW0188	0.844258	?	A:A	?	?	A:A	C:C	C:C	C:C	T:T	TG:TG	A:A	T:T	T:T	C:C	C:C	C:C	A:A	G:A	A:G	G:G	A:G	G:A
YW0189	0.873985	?	?	?	?	?	C:A	C:G	C:T	T:C	T:TG	G:A	C:T	C:T	T:C	T:C	A:C	G:A	G:A	A:G	G:G	A:G	G:A
YW0190	0.57012	C:T	A:T	G:A	C:T	A:T	C:A	C:G	C:T	C:C	T:T	A:A	C:C	C:C	T:T	T:T	A:A	G:G	G:A	A:G	G:G	A:G	A:A
YW0191	0.700462	?	?	?	?	?	C:A	C:G	C:T	T:C	TG:TG	G:A	T:T	T:T	C:C	C:C	C:C	A:A	G:A	A:G	G:G	A:G	G:A
YW0193	0.522935	?	?	?	?	?	A:A	G:G	T:T	C:C	T:TG	?	C:T	C:T	T:C	T:C	A:C	G:A	G:G	A:A	?	A:A	G:G
YW0194	0.820991	?	?	?	?	T:T	A:A	G:G	T:T	T:C	TG:TG	?	T:T	T:T	C:C	T:C	A:C	G:A	G:G	A:A	G:G	A:A	G:G
YW0195	0.9953	?	?	?	?	?	?	?	?	T:C	?	?	?	?	?	?	?	?	A:A	?	?	G:G	G:A
YW0196	1.00375	?	?	?	?	?	C:C	C:C	C:T	T:T	T:T	G:G	C:T	C:T	?	T:C	A:C	G:A	G:A	A:G	G:G	A:G	G:A
YW0197	0.644511	?	?	?	?	?	C:A	C:C	C:C	T:T	T:T	G:G	C:C	C:C	T:T	T:T	A:A	G:G	G:G	A:A	A:G	A:G	G:A
YW0198	0.590654	T:T	T:T	A:A	C:C	T:T	A:A	G:G	T:T	C:C	TG:TG	A:A	T:T	T:T	C:C	C:C	C:C	G:A	G:A	A:G	G:G	A:G	A:A
YW0199	0.750838	?	?	?	?	?	C:A	C:G	?	T:C	T:T	?	C:T	C:C	T:T	T:T	A:C	G:A	G:A	A:G	G:G	A:G	G:A
YW0200	1.40332	C:C	A:A	G:G	T:T	A:A	C:C	C:C	C:C	T:T	T:T	G:G	C:C	C:C	T:T	T:T	A:A	G:G	G:A	A:G	G:G	A:G	G:A
YW0201	0.845079	?	?	?	?	?	C:A	C:G	C:T	T:C	T:T	G:A	C:T	C:T	?	T:C	A:C	G:A	G:G	A:A	A:G	A:A	G:G
YW0202	0.918561	?	T:T	A:A	C:C	T:T	A:A	G:G	T:T	C:C	T:TG	A:A	C:T	C:T	T:C	T:C	A:C	G:A	G:G	A:A	A:G	A:A	G:G
YW0203	0.892275	?	?	?	?	?	C:A	C:G	?	T:C	T:TG	?	C:T	C:T	T:C	T:C	A:C	G:A	G:A	A:G	G:G	A:G	G:A
YW0204	0.757618	?	?	?	?	?	A:A	G:G	T:T	C:C	T:TG	A:A	T:T	T:T	C:C	C:C	C:C	A:A	G:A	A:G	G:G	A:G	G:A
YW0205	0.942031	?	?	?	?	?	C:A	C:G	?	T:C	T:TG	G:G	C:T	C:T	?	T:C	A:C	G:A	G:G	A:A	A:G	A:A	G:G
YW0206	0.81334	?	A:A	?	?	?	C:A	G:G	T:T	C:C	T:TG	G:A	C:T	C:T	T:C	T:C	A:C	G:A	G:A	A:G	G:G	A:G	G:A
YW0207	0.592001	?	?	?	?	?	A:A	G:G	T:T	C:C	TG:TG	A:A	T:T	T:T	T:C	T:C	A:C	G:A	A:A	G:G	G:G	G:G	A:A
YW0208	0.777344	?	?	?	?	?	A:A	G:G	T:T	C:C	T:TG	A:A	C:T	C:T	T:C	T:C	A:C	G:A	G:A	A:G	G:G	A:G	G:A
YW0209	0.821404	?	?	?	?	?	C:A	C:G	?	T:C	T:TG	?	C:T	C:T	T:C	T:C	A:C	G:A	G:A	A:G	G:G	A:G	G:A
YW0210	0.96545	?	?	G:G	?	?	C:A	C:G	?	T:C	T:TG	?	C:T	C:T	?	T:C	A:C	G:A	G:G	A:A	A:G	A:A	G:G
YW0211	0.745585	?	?	?	?	?	A:A	G:G	?	T:C	T:TG	?	C:T	?	?	T:C	A:C	G:A	G:A	G:G	A:G	A:G	?
YW0212	0.67037	C:T	A:A	G:G	C:C	A:T	C:A	G:G	T:T	C:C	T:TG	G:A	C:T	C:C	T:T	T:C	A:C	G:A	A:A	A:G	G:G	?	G:A
YW0213	0.811642	?	?	?	?	?	C:A	?	?	T:T	T:T	?	C:T	C:C	T:T	T:T	A:A	G:G	G:G	A:A	A:G	A:A	?
YW0214	0.864076	?	A:A	G:G	T:T	A:A	C:C	C:C	C:T	T:C	T:T	A:A	C:C	C:C	T:T	T:T	A:A	G:G	A:A	G:G	G:G	G:G	A:A
YW0215	1.06325	?	?	?	?	?	C:C	C:C	C:C	T:T	T:TG	G:G	C:T	C:T	T:C	T:C	A:A	G:G	G:A	A:G	G:G	A:G	G:A
YW0216	0.869018	?	?	?	?	A:A	?	C:G	?	T:C	?	?	?	C:T	?	T:C	A:C	G:A	G:A	G:G	G:G	A:G	?
YW0217	0.770453	?	?	?	?	?	C:A	C:G	?	T:C	T:TG	?	C:T	?	C:C	C:C	C:C	A:A	A:A	G:G	G:G	G:G	A:A
YW0218	0.636518	?	A:A	?	?	A:T	C:A	C:G	C:T	T:C	T:TG	G:A	C:T	C:T	T:C	T:C	A:C	G:A	A:A	G:G	G:G	G:G	A:A
YW0219	0.966739	?	?	?	?	?	A:A	?	?	T:C	T:TG	G:A	C:T	?	?	T:C	A:C	?	G:G	?	?	A:A	G:A
YW0220	0.501799	?	?	?	?	?	A:A	G:G	T:T	C:C	T:TG	A:A	C:C	C:C	T:T	T:T	A:A	G:G	G:A	A:G	G:G	A:G	G:A
YW0221	1.42796	C:C	A:A	G:G	T:T	A:A	C:C	C:C	C:C	T:C	T:TG	G:A	C:T	C:T	T:C	T:C	A:C	G:A	A:A	G:G	G:G	G:G	A:A
YW0222	0.877101	?	A:A	G:G	T:T	A:A	C:C	C:C	C:C	T:C	T:TG	G:A	T:T	T:T	C:C	C:C	C:C	A:A	G:G	A:A	A:G	A:A	G:G
YW0223	0.913518	?	?	?	?	T:T	-	G:G	-	C:C	T:TG	DUPE	C:T	C:T	?	T:C	A:C	G:A	G:A	A:G	G:G	A:G	DUPE
YW0224	0.489441	?	?	?	?	?	A:A	G:G	T:T	C:C	T:TG	?	C:T	C:C	T:T	T:T	A:A	G:G	A:A	G:G	G:G	G:G	G:A
YW0225	0.78135	?	T:T	A:A	?	T:T	C:A	C:G	C:C	T:T	T:TG	G:G	C:T	C:T	T:C	T:C	A:C	G:A	A:A	G:G	G:G	G:G	A:A
YW0226	0.805355	?	?	?	?	?	C:A	C:G	?	T:C	T:TG	?	C:T	C:T	T:C	T:C	A:C	DUPE	G:A	A:G	G:G	A:G	DUPE
YW0227	0.92723	?	?	G:A	?	?	C:A	C:G	-	C:C	DUPE	A:A	T:T	T:T	C:C	C:C	DUPE	A:A	G:A	A:G	G:G	A:G	DUPE
YW0228	0.679608	?	?	?	?	?	C:A	C:C	C:T	T:T	?	?	C:T	?	C:C	C:C	A:C	A:A	G:A	A:G	G:G	A:G	?
YW0229	0.523439	?	A:A	?	?	?	C:A	C:G	C:T	T:C	T:TG	G:A	C:T	C:T	T:C	T:T	A:A	G:G	G:G	A:A	A:G	A:A	G:G
YW0230	0.575272	?	T:T	A:A	C:T	T:T	A:A	G:G	C:T	T:C	T:T	G:A	C:C	C:C	T:T	T:T	A:A	G:G	G:A	G:G	G:G	A:G	G:A
YW0231	0.711401	?	?	?	?	?	C:A	C:G	C:T	T:C	TG:TG	A:A	T:T	T:T	C:C	C:C	C:C	A:A	G:G	A:A	A:G	A:A	G:G
YW0232	0.928414	C:C	A:A	G:G	T:T	A:A	C:C	C:C	C:C	T:C	TG:TG	G:A	T:T	T:T	C:C	C:C	C:C	A:A	A:A	G:G	G:G	G:G	A:A
YW0238	0.842953	?	?	?	?	A:A	C:C	C:C	C:C	T:T	T:TG	G:G	C:T	C:T	T:C	T:C	A:C	G:A	G:A	A:G	G:G	A:G	G:A
YW0239	0.99337	T:T	T:T	A:A	C:C	T:T	C:A	C:G	C:T	T:C	TG:TG	G:G	T:T	T:T	C:C	C:C	C:C	A:A	G:G	A:A	A:A	A:A	G:G
YW0240	0.754673	?	?	?	?	?	C:A	?	?	T:C	?	?	C:T	C:C	?	T:T	A:A	G:G	A:A	G:G	G:G	G:G	A:A
YW0241	0.857215	T:T	T:T	A:A	C:C	T:T	A:A	C:G	C:T	T:C	T:T	G:A	C:T	C:T	T:C	T:C	A:C	G:A	G:G	A:A	A:A	A:A	G:G
YW0242	0.811615	C:T	A:A	G:A	C:T	A:T	C:A	C:G	C:T	T:C	TG:TG	G:A	C:T	C:T	T:C	T:C	A:C	G:A	G:A	A:G	G:G	A:G	G:A
YW0245	0.730591	?	A:T	G:A	?	A:T	A:A	G:G	T:T	T:C	TG:TG	A:A	T:T	C:T	T:C	T:C	A:A	G:G	G:A	A:G	G:G	A:G	G:A
YW0246	0.611066	C:T	A:T	G:A	C:C	A:T	A:A	G:G	T:T	C:C	T:TG	A:A	C:T	C:T	T:C	T:C	A:C	G:A	G:A	A:G	G:G	A:G	G:A
YW0247	0.356224	T:T	T:T	A:A	C:C	T:T	A:A	G:G	T:T	C:C	TG:TG	A:A	C:C	C:C	T:T	T:T	A:A	G:G	A:A	G:G	G:G	G:G	A:A
YW0258	0.728055	?	?	G:A	?	?	C:A	C:G	C:T	T:C	T:TG	G:A	C:T	C:T	T:C	T:C	A:C	G:A	A:A	G:G	G:G	G:G	A:A
YW0261	0.661494	?	?	?	?	?	A:A	G:G	T:T	C:C	T:TG	?	C:C	C:T	T:C	T:C	A:C	G:A	A:A	G:G	G:G	G:G	G:A
YW0272	0.659686	T:T	T:T	A:A	C:C	T:T	A:A	G:G	T:T	C:C	T:T	G:A	C:T	C:T	T:C	T:C	A:C	G:A	G:A	A:G	G:G	A:G	G:A
YW0274	0.519584	?	?	?	?	?	A:A	G:G	T:T	C:C	T:T	A:A	C:C	C:C	T:T	T:T	A:A	G:G	G:A	G:G	G:G	G:G	A:A
YW0278	0.449863	?	A:T	?	?	?	C:C	?	C:T	?	T:T	A:A	C:C	T:T	T:T	?	C:C	G:A	A:A	?	?	?	G:G
YW0279	0.488753	?	?	?	?	?	C:C	G:G	?	T:C	T:TG	?	C:T	C:T	T:C	T:T	A:A	?	G:A	G:G	G:G	A:G	?
YW0290	0.603463	C:T	A:T	G:A	C:T	A:T	C:A	C:G	C:T	T:C	T:TG	G:A	C:C	C:C	T:T	T:T	A:A	G:G	G:A	A:G	G:G	A:G	G:A
YW0312	1.32319	C:T	A:T	G:A	C:T	A:T	C:A	C:G	C:T	T:C	TG:TG	G:A	T:T	T:T	C:C	C:C	C:C	A:A	G:G	A:A	A:G	A:A	G:G
YW0317	1.37456	C:C	A:A	G:G	T:T	A:A	C:C	C:C	C:C	T:T	T:T	G:A	C:T	C:T	T:C	T:C	A:C	G:A	A:A	G:G	G:G	G:G	A:A
YW0341	0.563121	T:T	T:T	A:A	C:C	T:T	A:A	G:G	T:T	C:C	T:TG	A:A	C:T	C:T	T:C	T:C	A:C	G:A	A:A	G:G	G:G	G:G	A:A
YW0342	1.08364	T:T	T:T	A:A	C:C	T:T	A:A	G:G	T:T	T:C	T:TG	G:A	T:T	T:T	C:C	C:C	C:C	A:A	G:A	A:G	G:G	A:G	G:A
YW0358	0.675538	T:T	T:T	A:A	C:C	T:T	A:A	G:G	T:T	C:C	T:TG	A:A	C:C	C:T	T:C	T:C	A:C	G:A	A:A	G:G	G:G	G:G	A:A
YW0359	1.50926	C:C	A:A	G:A	T:T	A:A	C:C	C:C	C:C	T:T	T:T	G:G	T:T	T:T	C:C	C:C	C:C	A:A	G:A	A:G	G:G	A:G	G:A
YW0363	0.629152	?	A:T	G:A	C:T	?	C:A	C:C	C:C	T:C	T:TG	G:G	C:T	C:T	T:C	T:C	A:C	G:G	A:A	A:G	G:G	?	G:A
YW0366	1.47186	?	A:T	?	?	?	C:C	C:G	C:C	T:C	T:T	G:G	C:T	T:T	C:C	?	C:C	A:A	A:A	?	G:G	?	A:A
YW0368	1.23774	C:T	A:T	G:A	C:T	A:T	C:A	C:G	C:T	T:C	TG:TG	G:A	C:T	C:T	T:C	T:C	A:C	G:A	G:A	A:G	?	A:G	G:G
YW0369	1.44717	?	A:A	?	T:T	A:A	C:C	C:C	C:C	T:T	TG:TG	A:A	T:T	T:T	C:C	C:C	C:C	A:A	G:G	A:A	A:G	A:G	G:G
YW0370	1.27031	C:T	A:T	G:A	C:T	A:T	C:A	C:G	C:T	T:C	T:T	G:A	C:T	C:T	T:C	T:C	A:C	G:A	G:G	A:A	A:A	A:A	G:G
YW0378	1.44974	C:T	A:T	G:A	C:T	A:T	C:A	C:G	C:T	T:C	TG:TG	G:A	T:T	T:T	C:C	C:C	C:C	A:A	G:G	A:A	A:G	A:A	G:G
YW0389	1.45516	?	A:T	A:A	?	?	C:A	C:G	C:T	T:C	T:TG	G:G	C:T	C:C	C:C	T:T	A:A	G:A	A:A	A:G	G:G	A:G	G:G
YW0404	1.28452	?	T:T	A:A	C:C	T:T	A:A	G:G	T:T	C:C	T:TG	G:A	C:T	C:T	T:C	T:C	A:C	G:A	G:A	A:G	G:G	A:G	G:A
YW0421	0.625729	C:T	A:T	G:A	C:T	A:T	C:C	C:G	C:T	T:C	T:TG	G:A	C:T	C:T	T:C	C:C	C:C	A:A	G:A	A:G	G:G	A:G	G:A
YW0428	0.441099	?	A:T	G:A	C:T	T:T	A:A	G:G	T:T	C:C	T:TG	A:A	C:C	C:C	T:T	T:T	A:A	G:G	A:A	A:G	G:G	A:G	G:A
YW0432	1.52599	C:T	A:T	G:A	C:T	A:T	C:A	C:G	C:T	T:C	TG:TG	G:A	C:T	C:T	T:C	T:C	A:C	G:A	G:A	A:G	G:G	A:G	G:A
YW0438	0.616289	?	T:T	A:A	C:C	T:T	A:A	G:G	T:T	C:C	T:TG	A:A	T:T	T:T	C:C	C:C	C:C	?	A:A	A:G	G:G	A:G	A:A
YW0450	0.592933	T:T	T:T	A:A	C:C	T:T	A:A	G:G	T:T	T:C	T:T	G:A	C:C	C:C	T:T	T:T	A:A	G:G	G:G	A:A	A:G	A:A	G:G
YW0451	1.65548	C:C	A:A	G:G	T:T	A:A	C:C	C:C	C:C	T:T	T:TG	G:G	T:T	T:T	C:C	C:C	C:C	A:A	A:A	G:G	G:G	G:G	A:A
YW0456	1.52086	C:C	A:A	G:G	T:T	A:A	C:C	C:C	C:C	T:T	T:TG	G:G	C:T	C:T	T:C	T:C	A:C	G:A	G:A	A:G	G:G	A:G	G:A
YW0462	1.29811	C:C	A:A	G:G	T:T	A:A	C:C	C:C	C:C	T:T	T:TG	G:G	C:T	C:T	T:C	T:C	A:C	G:A	G:G	A:A	A:G	A:A	G:G
YW0463	0.512209	?	A:T	?	?	?	A:A	G:G	T:T	C:C	T:TG	G:A	C:C	?	T:T	T:T	A:A	G:G	G:A	?	?	?	G:A
YW0466	1.2221	T:T	T:T	A:A	C:C	T:T	A:A	C:G	C:T	T:C	TG:TG	G:A	T:T	T:T	C:C	C:C	C:C	A:A	G:A	A:A	?	?	G:A
YW0479	0.556565	T:T	T:T	A:A	C:C	T:T	A:A	G:G	T:T	C:C	T:T	A:A	C:C	C:C	T:T	T:C	A:C	G:A	A:A	G:G	G:G	G:G	A:A
YW0485	1.66737	C:C	A:A	G:A	T:T	A:A	C:C	C:C	C:C	C:C	T:TG	A:A	C:T	C:T	T:C	T:C	A:C	G:A	A:A	A:G	G:G	A:G	G:A
YW0488	1.19224	C:C	A:A	G:A	T:T	A:A	C:C	C:C	C:C	T:T	TG:TG	G:G	T:T	T:T	C:C	C:C	C:C	A:A	G:A	A:G	G:G	A:G	G:A
YW0495	1.71458	C:C	A:A	G:G	T:T	A:A	C:C	C:C	C:C	T:T	T:TG	G:G	C:T	C:T	T:C	T:C	A:C	G:A	G:G	A:A	A:A	A:A	G:A
YW0502	0.384064	T:T	T:T	A:A	C:C	T:T	A:A	G:G	C:T	T:C	T:T	G:A	C:C	C:C	T:T	T:T	A:A	G:A	A:A	G:G	G:G	G:G	A:A
YW0507	1.2777	C:T	A:T	G:A	C:T	A:T	C:A	C:G	C:T	T:C	T:T	G:A	C:T	T:T	C:C	C:C	C:C	?	G:A	A:G	G:G	A:G	G:A
YW0513	1.20775	?	?	?	?	?	C:A	C:G	C:T	T:T	T:T	G:A	T:T	T:T	C:C	C:C	C:C	A:A	G:G	A:A	A:G	A:A	G:G
YW0515	0.782995	T:T	T:T	A:A	C:C	T:T	A:A	G:G	T:T	T:C	T:TG	G:A	T:T	T:T	C:C	C:C	C:C	A:A	G:A	A:G	G:G	A:G	G:A
YW0520	1.02872	C:T	A:T	G:A	C:T	A:T	C:A	C:G	C:T	T:C	T:T	G:A	C:C	C:C	T:T	T:T	A:A	G:G	G:G	A:A	A:G	A:A	G:G
YW0525	0.771611	?	?	?	?	?	C:A	?	?	?	T:T	?	C:T	?	?	T:T	?	?	G:A	G:G	A:G	A:G	G:A
YW0537	0.606674	?	T:T	A:A	?	T:T	A:A	G:G	T:T	C:C	T:T	G:G	C:C	C:C	T:T	T:T	A:A	G:G	G:A	?	G:G	?	?
YW0538	0.508629	C:T	A:T	G:A	C:T	A:T	C:A	C:G	C:T	T:C	T:T	G:A	C:T	C:T	T:C	T:C	A:C	G:A	G:A	A:G	G:G	A:G	G:A
YW0540	0.518769	C:T	A:T	G:A	C:T	A:T	C:A	C:G	C:T	T:C	T:T	G:A	C:T	C:T	T:C	T:C	A:C	G:A	G:A	A:G	G:G	A:G	G:A
YW0543	1.21676	C:T	A:T	G:A	C:T	A:T	C:A	C:G	C:T	T:C	T:TG	G:A	C:T	C:T	T:C	T:C	A:C	G:A	A:A	G:G	G:G	G:G	A:A
YW0544	1.20586	C:T	A:T	G:A	C:T	A:T	C:A	C:G	C:T	T:C	TG:TG	G:A	T:T	C:T	T:C	T:C	A:C	G:A	G:A	A:G	G:G	A:G	G:A
YW0545	0.99042	?	?	?	?	?	A:A	G:G	T:T	C:C	T:TG	A:A	C:T	C:T	?	T:C	A:C	G:A	A:A	A:A	?	A:A	G:A
YW0556	0.56706	?	?	?	?	T:T	A:A	?	C:T	?	T:TG	?	C:T	C:T	?	T:C	A:C	?	G:A	A:G	G:G	A:G	G:G
YW0560	1.33942	C:T	A:T	G:A	C:T	A:T	C:A	C:G	C:T	T:C	TG:TG	G:A	T:T	T:T	C:C	C:C	C:C	A:A	G:A	A:G	G:G	A:G	G:A
YW0561	0.421012	?	A:T	G:A	C:T	?	A:A	G:G	T:T	C:C	T:T	A:A	C:C	C:C	T:T	T:T	A:A	G:G	A:A	G:G	G:G	G:G	A:A
YW0570	0.945062	C:C	A:A	G:G	T:T	A:A	C:C	C:C	C:C	T:T	T:T	G:A	C:C	C:C	T:T	T:T	A:C	G:A	G:G	A:A	A:A	A:A	G:A
YW0572	1.515	C:T	A:T	G:A	C:T	A:T	C:A	C:G	C:T	T:C	T:TG	G:A	C:T	C:T	T:T	T:C	A:C	G:A	G:G	A:A	A:A	A:A	G:G
YW0574	1.13529	?	T:T	A:A	C:C	T:T	A:A	C:G	C:T	T:C	TG:TG	G:A	T:T	T:T	C:C	C:C	C:C	A:A	G:A	A:G	G:G	A:G	G:A
YW0576	0.408928	T:T	A:T	A:A	C:C	T:T	A:A	G:G	T:T	C:C	T:TG	A:A	C:C	C:C	T:T	T:T	A:A	G:G	A:A	A:G	G:G	G:G	A:A
YW0578	0.529051	C:T	A:T	G:A	C:T	A:T	C:A	C:G	C:T	T:C	T:TG	G:A	C:C	C:C	T:T	T:T	A:A	G:G	G:A	A:G	G:G	A:G	G:A
YW0588	1.12328	C:T	A:T	G:A	C:T	A:T	C:A	C:C	C:C	T:T	T:TG	G:G	T:T	C:T	T:C	T:C	A:C	G:A	G:A	A:G	G:G	A:G	G:A
YW0590	0.632214	T:T	T:T	A:A	C:C	T:T	A:A	G:G	T:T	C:C	T:TG	A:A	C:C	C:C	T:T	T:T	A:A	G:G	G:A	A:G	G:G	A:G	G:A
YW0596	0.962934	T:T	T:T	A:A	C:C	T:T	A:A	G:G	T:T	C:C	T:TG	A:A	C:T	C:T	T:C	T:C	A:C	G:A	G:A	A:G	G:G	A:G	G:G
YW0597	0.519529	T:T	T:T	A:A	C:C	T:T	A:A	G:G	T:T	C:C	T:TG	A:A	C:T	C:T	T:C	T:T	A:C	G:A	G:A	A:G	G:G	G:G	A:A
YW0605	1.21764	C:T	A:T	G:A	C:T	A:T	C:A	C:G	C:T	T:C	T:TG	G:A	C:T	C:T	T:C	T:C	A:C	G:A	G:G	A:A	A:G	A:A	G:G
YW0612	1.42943	C:C	A:A	G:G	C:T	A:A	C:A	C:G	C:T	T:T	T:TG	G:G	C:T	C:T	T:C	T:C	A:C	G:A	G:G	A:A	A:G	A:A	G:G
YW0618	1.07126	C:C	A:A	G:G	T:T	A:A	C:C	C:C	T:T	T:T	TG:TG	G:G	T:T	T:T	C:C	C:C	C:C	A:A	G:A	A:G	G:G	A:G	G:A
YW0621	1.0199	C:T	A:T	G:A	C:T	A:T	C:A	C:G	C:T	T:C	TG:TG	G:A	T:T	T:T	C:C	C:C	C:C	A:A	G:A	A:G	G:G	A:G	G:A
YW0622	0.500029	?	T:T	A:A	C:C	T:T	A:A	G:G	T:T	C:C	T:TG	A:A	C:T	C:C	T:C	T:T	A:C	G:A	G:A	A:G	G:G	A:G	G:A
YW0624	1.22825	C:C	A:A	G:G	T:T	A:A	C:C	C:C	C:C	T:T	TG:TG	G:G	T:T	T:T	C:C	C:C	C:C	A:A	G:G	A:A	A:A	A:A	G:G
YW0636	1.27044	C:T	A:T	G:A	C:T	A:T	C:A	C:G	C:T	T:C	T:TG	G:A	C:T	C:T	T:C	T:C	A:C	A:A	A:A	?	?	A:G	G:A
YW0645	1.12882	C:T	A:T	G:A	C:T	A:T	C:A	C:G	C:T	T:C	TG:TG	G:A	T:T	T:T	C:C	C:C	C:C	A:A	G:A	A:G	G:G	A:G	G:A
YW0649	0.471724	T:T	T:T	A:A	C:C	T:T	A:A	G:G	T:T	C:C	T:T	A:A	C:C	C:C	T:T	T:T	A:A	G:G	A:A	G:G	G:G	G:G	A:A
YW0661	1.19593	C:T	A:T	G:A	C:T	A:T	C:A	C:G	C:T	T:C	TG:TG	G:A	C:T	C:T	T:C	T:C	A:C	G:A	G:A	A:G	G:G	A:G	G:A
YW0662	1.54062	C:T	A:T	G:A	C:T	A:T	C:A	C:G	C:T	T:C	TG:TG	G:G	T:T	C:T	T:C	T:C	A:C	G:A	G:A	A:G	G:G	A:G	G:A
YW0668	1.25895	C:T	A:T	G:A	T:T	A:T	C:C	C:C	C:C	T:T	T:TG	G:G	C:T	C:T	T:C	T:C	A:C	G:A	G:A	A:G	G:G	A:G	G:A
YW0672	1.2413	C:T	A:T	G:A	?	A:T	C:A	C:G	C:T	T:C	T:TG	G:A	C:T	C:T	T:T	T:T	A:A	G:G	G:A	A:G	G:G	A:G	G:A
YW0683	0.516484	?	T:T	A:A	C:C	T:T	A:A	G:G	T:T	C:C	T:TG	A:A	C:C	C:C	T:T	T:T	A:A	G:G	G:G	A:G	G:G	A:G	G:A
YW0692	0.432087	T:T	T:T	A:A	C:C	T:T	A:A	G:G	T:T	C:C	T:T	A:A	C:C	C:C	T:C	T:C	A:C	G:A	G:A	A:G	G:G	A:G	G:A
YW0694	0.5048	T:T	T:T	A:A	C:C	T:T	A:A	G:G	T:T	C:C	T:T	A:A	C:C	C:C	T:T	T:T	A:A	G:G	G:G	A:A	A:A	A:A	G:A
YW0698	1.14492	C:T	A:T	G:A	C:T	A:T	C:A	C:G	C:T	T:C	T:TG	G:A	T:T	T:T	C:C	C:C	C:C	A:A	A:A	G:G	G:G	G:G	A:A
YW0700	1.07681	C:T	A:T	G:A	C:T	A:T	C:A	C:G	C:T	T:C	T:TG	G:A	C:T	C:T	T:C	T:C	A:C	G:A	A:A	G:G	G:G	G:G	A:A
YW0702	0.881344	C:C	A:A	G:G	T:T	A:A	C:C	C:C	C:C	T:T	T:TG	G:G	C:T	C:T	T:C	T:C	A:C	G:A	A:A	G:G	G:G	G:G	A:A
YW0704	1.43639	C:T	A:T	G:A	C:T	A:T	C:A	C:G	C:T	T:C	TG:TG	G:A	T:T	T:T	C:C	C:C	C:C	A:A	G:G	A:A	A:A	A:A	G:G
YW0714	0.958902	C:C	A:A	G:G	T:T	A:A	C:C	C:C	C:C	T:T	T:T	G:G	C:C	C:C	T:T	T:T	A:A	G:G	G:G	A:A	A:A	A:A	G:G
YW0720	1.32106	C:T	A:T	G:A	C:T	A:T	C:A	C:G	C:T	T:C	TG:TG	G:A	C:T	C:T	T:C	T:C	A:C	G:A	G:A	A:G	G:G	A:G	G:A
YW0721	1.45675	C:T	A:T	G:A	C:T	A:T	C:A	C:G	C:T	T:C	T:TG	G:A	C:T	C:T	T:C	T:C	A:C	G:A	G:A	A:G	G:G	A:G	G:A
YW0723	0.465281	T:T	T:T	A:A	C:C	T:T	A:A	G:G	T:T	C:C	T:T	A:A	C:C	C:C	T:T	T:T	A:A	G:G	G:G	A:A	A:A	A:A	G:G
YW0730	0.497228	T:T	T:T	A:A	C:C	T:T	A:A	G:G	T:T	C:C	T:T	A:A	C:C	C:C	T:T	T:T	A:A	G:G	G:A	A:G	G:G	A:G	G:A
YW0731	1.04295	C:C	A:A	G:G	T:T	A:A	C:C	C:C	C:C	T:T	T:TG	G:G	C:T	C:T	T:C	T:C	A:C	G:A	G:G	A:A	A:A	A:A	G:G
YW0732	1.1175	C:C	A:A	G:G	T:T	A:A	C:C	C:C	C:C	T:T	T:T	G:A	C:C	C:C	T:T	T:T	A:A	G:G	G:A	A:G	G:G	A:G	G:A
YW0742	0.471684	T:T	T:T	A:A	C:C	T:T	A:A	G:G	T:T	C:C	TG:TG	G:A	C:C	C:C	T:T	T:T	A:A	G:G	A:A	G:G	G:G	G:G	A:A
YW0745	1.12795	C:T	A:T	G:A	C:T	A:T	C:A	C:G	C:C	T:T	T:T	G:G	C:T	C:T	T:C	T:C	A:C	G:A	G:A	A:G	G:G	A:G	G:A
YW0752	1.34308	T:T	T:T	A:A	C:C	T:T	A:A	G:G	T:T	C:C	TG:TG	A:A	T:T	T:T	C:C	C:C	A:C	G:A	G:G	A:A	A:G	A:A	G:G
YW0755	1.15734	C:C	A:A	G:G	T:T	A:A	C:C	C:C	C:C	T:T	T:TG	G:G	C:T	C:T	T:C	T:C	C:C	A:A	G:G	A:A	G:G	A:A	G:A
YW0765	0.481096	T:T	A:T	A:A	C:C	T:T	A:A	G:G	T:T	C:C	T:TG	A:A	C:C	C:C	T:T	T:T	A:A	G:G	G:A	A:G	G:G	A:G	G:A
YW0769	1.16354	C:C	A:A	G:G	T:T	A:A	C:C	C:C	C:C	T:T	TG:TG	G:G	T:T	T:T	C:C	C:C	C:C	A:A	G:G	A:A	A:A	A:A	G:G
YW0770	1.13464	C:T	A:T	G:A	C:T	A:T	C:A	C:G	C:T	T:C	T:TG	G:A	C:T	C:T	T:C	T:C	A:C	G:A	A:A	A:A	G:G	G:G	G:A
YW0776	1.33424	C:C	A:A	G:G	T:T	A:A	C:C	C:C	C:C	T:T	T:TG	G:G	C:T	C:T	T:C	T:C	A:C	G:A	G:A	A:G	G:G	A:G	G:A
YW0784	0.53919	T:T	T:T	A:A	C:C	T:T	A:A	G:G	T:T	C:C	T:T	A:A	C:C	C:C	T:T	T:T	A:A	G:G	G:A	A:G	G:G	A:G	G:A
YW0786	1.09584	C:C	A:A	G:G	T:T	A:A	C:C	C:C	C:C	T:T	T:TG	A:A	C:T	C:T	T:C	T:C	A:C	G:A	A:A	G:G	G:G	G:G	A:A
YW0787	1.23229	C:T	A:T	G:A	C:T	A:T	C:A	C:G	C:T	T:C	TG:TG	A:A	T:T	T:T	C:C	C:C	A:C	G:A	G:G	A:A	A:A	A:A	G:G
YW0796	0.977326	C:T	A:T	G:A	C:T	A:T	C:A	C:G	C:T	T:T	T:TG	G:G	C:T	C:T	T:C	T:C	A:C	G:A	G:G	A:A	A:A	A:A	G:G
YW0799	1.30603	C:C	A:A	G:G	T:T	A:A	C:C	C:C	C:C	T:T	T:T	G:G	C:C	C:C	T:T	T:T	A:A	G:G	G:A	A:G	G:G	A:G	G:G
YW0800	0.686706	?	T:T	A:A	C:C	T:T	A:A	G:G	T:T	C:C	T:T	G:A	C:T	C:T	T:C	T:C	A:C	G:A	G:A	A:G	G:G	A:G	G:A
YW0801	1.33431	C:T	A:T	G:A	C:T	A:T	C:A	C:G	C:T	T:C	T:TG	G:A	C:T	C:T	T:C	T:C	A:C	G:A	G:A	A:G	G:G	A:G	G:A
YW0802	1.34862	C:C	A:A	G:A	T:T	A:A	C:C	C:C	C:C	T:C	T:TG	G:A	C:T	T:T	C:C	C:C	C:C	A:A	A:A	G:G	G:G	G:G	G:A
YW0812	0.95045	T:T	T:T	A:A	C:C	T:T	A:A	G:G	T:T	C:C	TG:TG	A:A	T:T	T:T	C:C	C:C	C:C	A:A	G:G	A:A	A:G	A:A	G:G
YW0816	0.936838	C:T	A:T	?	C:T	A:T	C:A	C:G	C:T	T:C	T:T	G:A	C:C	C:C	T:T	T:C	A:C	G:A	G:A	A:G	G:G	A:G	G:A
YW0824	0.616836	?	T:T	?	C:C	T:T	A:A	G:G	T:T	C:C	T:TG	A:A	C:T	C:T	T:C	T:C	C:C	A:A	A:A	A:G	G:G	A:G	G:A
YW0827	1.06923	C:T	A:T	G:A	C:T	A:T	C:A	C:G	C:T	T:C	T:TG	G:G	C:C	C:C	T:T	T:T	A:A	G:G	G:A	A:G	G:G	A:G	G:A
YW0834	1.45756	?	?	G:A	?	A:A	C:C	C:C	C:C	T:T	T:TG	G:G	C:T	C:T	T:C	T:C	A:C	G:A	G:A	A:G	G:G	A:G	A:A
YW0838	1.32066	C:C	A:A	G:G	T:T	A:A	C:C	C:C	C:C	T:T	TG:TG	G:G	T:T	T:T	C:C	C:C	C:C	G:A	G:A	A:G	G:G	A:G	G:A
YW0844	1.38833	C:T	A:T	G:A	C:T	A:T	C:A	C:G	C:T	T:C	TG:TG	G:A	T:T	T:T	T:C	T:C	A:C	G:A	G:G	A:A	A:G	A:A	G:G
YW0845	1.20955	?	?	?	?	?	C:A	C:G	C:T	T:C	TG:TG	A:A	T:T	T:T	C:C	C:C	C:C	A:A	G:G	A:A	A:A	A:A	G:G
YW0846	1.40172	C:C	A:A	G:G	T:T	A:A	C:C	C:C	C:C	T:T	TG:TG	G:G	T:T	T:T	C:C	C:C	C:C	A:A	G:G	A:A	A:A	A:A	G:G
YW0863	1.39927	C:C	A:A	G:G	T:T	A:A	C:C	C:C	C:C	T:T	T:TG	G:G	C:T	C:T	T:C	C:C	C:C	A:A	G:A	A:G	G:G	A:G	G:A
YW0864	1.22081	C:T	?	G:A	C:T	A:T	C:A	C:G	C:T	T:C	T:TG	A:A	C:T	C:T	T:C	T:C	A:C	G:A	G:G	A:A	A:A	A:A	G:G
YW0869	1.4426	C:C	A:A	G:G	T:T	A:A	C:C	C:C	C:C	T:T	T:TG	G:G	C:T	C:T	T:C	T:C	A:C	G:A	G:G	A:A	A:A	A:A	G:G
YW0874	1.3066	T:T	T:T	A:A	C:C	T:T	A:A	G:G	T:T	C:C	TG:TG	A:A	T:T	T:T	C:C	C:C	C:C	A:A	G:G	A:A	G:G	A:G	G:A
YW0882	1.48538	C:T	A:T	G:A	C:T	A:T	C:A	C:G	C:T	T:C	T:TG	G:A	C:T	C:T	T:C	T:C	A:C	G:A	A:A	G:G	G:G	G:G	A:A
YW0885	1.43766	C:T	A:A	G:G	T:T	A:A	C:C	C:C	C:C	T:T	TG:TG	G:G	T:T	T:T	C:C	C:C	C:C	A:A	G:G	A:A	A:A	A:A	G:G
YW0900	1.52217	?	?	?	?	?	A:A	?	?	T:C	T:TG	?	?	?	?	?	?	?	G:A	?	A:G	A:G	G:A
YW0903	0.991776	C:T	A:T	G:A	C:T	A:T	C:A	C:G	C:T	T:T	T:TG	G:G	C:T	C:T	T:C	T:C	A:C	G:A	G:A	A:G	G:G	A:G	G:A
YW0911	1.25678	C:T	A:T	G:A	C:T	A:T	C:A	?	C:T	T:C	TG:TG	G:A	T:T	T:T	C:C	C:C	C:C	A:A	A:A	G:G	G:G	G:G	A:A
YW0916	0.472362	?	?	A:A	C:C	T:T	A:A	G:G	T:T	C:C	T:T	G:A	C:C	C:C	T:T	T:T	A:A	G:G	A:A	G:G	G:G	G:G	A:A
YW0919	0.472193	C:T	A:T	G:A	C:C	T:T	A:A	G:G	T:T	C:C	T:TG	G:A	C:C	C:C	T:T	T:T	A:A	G:G	A:A	G:G	G:G	G:G	A:A
YW0920	0.472275	T:T	T:T	A:A	C:C	T:T	A:A	G:G	T:T	C:C	T:T	A:A	C:C	C:C	T:T	T:C	A:C	G:A	A:A	G:G	G:G	G:G	A:A
YW0923	0.436208	?	?	A:A	?	T:T	A:A	G:G	T:T	T:C	T:T	G:G	C:C	C:C	T:T	T:T	A:C	G:A	G:A	A:G	G:G	A:G	G:A
YW0926	0.5177	?	T:T	A:A	C:C	T:T	A:A	G:G	T:T	C:C	T:TG	A:A	C:C	C:C	T:T	T:T	A:A	G:G	A:A	G:G	G:G	G:G	A:A
YW0928	1.50693	C:T	A:T	G:A	C:T	A:T	C:A	C:G	C:T	T:C	T:TG	G:A	C:T	C:T	T:C	T:C	A:C	G:A	G:G	A:A	A:A	A:A	G:A
YW0934	0.432781	T:T	T:T	A:A	C:C	T:T	C:A	G:G	T:T	C:C	T:T	A:A	C:C	C:C	T:C	T:C	A:C	G:A	G:A	A:G	G:G	A:G	G:A
YW0939	0.550259	T:T	T:T	A:A	C:C	T:T	A:A	G:G	T:T	C:C	T:T	A:A	C:C	C:C	T:T	T:T	A:A	G:A	G:G	A:A	A:A	A:A	G:G
YW0942	1.40699	?	?	G:G	?	A:A	C:C	C:C	C:C	T:T	T:TG	G:G	C:T	C:T	T:C	T:C	A:C	G:A	G:A	A:G	G:G	A:G	G:A
YW0943	0.616061	T:T	T:T	A:A	C:C	T:T	A:A	G:G	T:T	C:C	T:TG	A:A	C:T	C:T	T:C	T:C	A:C	G:A	A:A	G:G	G:G	G:G	A:A
YW0954	1.54974	C:C	A:A	G:G	T:T	A:A	C:C	C:C	C:C	T:T	T:T	G:A	C:C	C:C	T:T	T:T	A:A	G:G	G:A	A:G	G:G	A:G	G:A
YW0958	0.469185	T:T	T:T	A:A	C:C	T:T	A:A	G:G	T:T	C:C	T:T	G:A	C:C	C:C	T:T	T:T	A:A	G:A	G:A	A:G	G:G	A:G	G:A
YW0961	0.7171	T:T	?	A:A	C:C	T:T	A:A	G:G	T:T	C:C	T:TG	G:A	C:T	C:T	T:C	T:C	A:C	G:A	G:A	A:G	G:G	A:G	G:G
YW0985	1.17538	C:C	A:A	G:G	T:T	A:A	C:C	C:C	C:C	T:T	T:TG	G:G	T:T	T:T	C:C	C:C	C:C	A:A	A:A	G:G	G:G	G:G	A:A
YW0988	1.68439	?	?	G:G	T:T	A:A	C:C	C:C	C:C	T:T	T:TG	G:G	C:C	C:C	T:T	T:T	A:A	G:G	G:A	A:G	G:G	A:G	G:A
YW0998	1.45422	C:C	A:A	G:G	T:T	A:A	C:C	C:C	C:C	T:T	TG:TG	G:G	C:C	C:C	T:T	T:T	A:A	G:G	A:A	G:G	G:G	G:G	A:A
YW0999	0.480906	T:T	T:T	A:A	C:C	T:T	A:A	G:G	T:T	C:C	T:T	G:A	C:C	C:C	T:T	T:T	A:A	G:G	A:A	G:G	G:G	G:G	A:A
YW1000	0.516427	T:T	T:T	A:A	C:C	T:T	A:A	G:G	T:T	C:C	T:TG	A:A	C:T	C:T	T:C	T:C	A:C	G:A	A:A	G:G	G:G	G:G	A:A
YW1002	1.16982	C:T	A:T	G:A	C:T	A:T	C:A	C:G	C:T	T:T	T:TG	G:G	C:T	C:T	T:C	T:C	A:C	G:A	G:A	A:G	G:G	A:G	G:A
YW1004	0.475749	C:T	A:T	A:A	C:C	T:T	A:A	G:G	T:T	C:C	T:T	A:A	C:C	C:C	T:T	T:T	A:C	G:A	G:A	A:G	G:G	A:G	G:A
YW1008	0.635387	T:T	T:T	A:A	C:C	T:T	A:A	G:G	T:T	C:C	T:TG	A:A	C:T	C:T	T:C	T:C	A:C	G:A	G:A	A:G	G:G	A:G	G:A
YW1009	1.40876	C:C	A:A	G:G	T:T	A:A	C:C	C:C	C:C	T:T	T:TG	G:G	C:T	C:T	T:C	T:C	A:C	G:A	A:A	G:G	G:G	G:G	A:A
YW1011	1.33498	C:T	A:T	G:A	C:T	A:T	C:A	C:G	C:T	T:C	T:TG	G:A	C:T	C:T	T:C	T:C	A:A	G:G	G:G	A:A	A:A	A:G	G:A
YW1017	1.41124	C:C	A:A	G:G	T:T	A:A	C:C	C:C	C:C	T:T	T:TG	G:G	T:T	T:T	C:C	C:C	C:C	A:A	G:G	A:A	A:A	A:A	G:G
YW1021	0.46345	T:T	T:T	A:A	C:C	T:T	A:A	G:G	T:T	C:C	T:T	A:A	C:C	C:C	T:T	T:T	A:A	G:G	A:A	G:G	G:G	G:G	A:A
YW1026	0.472934	?	T:T	A:A	C:C	T:T	A:A	G:G	T:T	C:C	T:TG	A:A	C:C	C:C	T:T	T:T	A:A	G:G	A:A	G:G	G:G	G:G	A:A
YW1029	0.524841	T:T	T:T	A:A	C:C	T:T	A:A	G:G	T:T	C:C	T:T	A:A	C:C	C:C	T:T	T:T	A:A	G:G	A:A	G:G	G:G	G:G	A:A
YW1043	0.698874	?	?	?	?	T:T	A:A	G:G	T:T	C:C	T:T	A:A	C:C	C:C	T:T	T:T	A:A	G:G	G:G	A:A	A:A	A:A	G:G
YW1049	1.49543	?	?	?	?	?	C:A	C:G	C:T	T:C	T:TG	G:A	T:T	T:T	C:C	C:C	C:C	A:A	G:G	A:A	A:A	A:A	G:G
YW1059	0.698491	?	?	?	?	?	A:A	G:G	T:T	C:C	?	G:A	C:C	C:C	T:T	T:T	A:A	G:G	G:A	A:G	G:G	A:G	G:A
YW1062	1.55346	?	?	?	?	?	C:A	C:G	?	T:C	TG:TG	G:A	T:T	T:T	C:C	C:C	C:C	A:A	A:A	G:G	G:G	G:G	A:A
YW1068	1.18055	?	?	G:G	T:T	A:A	C:C	C:C	C:T	T:T	T:T	G:G	C:C	C:C	T:T	T:T	A:A	G:A	G:A	A:G	G:G	A:G	G:A
YW1071	1.16024	?	?	?	?	?	A:A	?	?	T:C	?	?	?	C:T	?	T:T	A:A	G:A	A:A	G:G	G:G	G:G	G:A
YW1080	0.688035	?	?	?	?	?	C:C	?	?	T:T	?	?	?	?	?	C:C	A:C	?	G:A	G:G	A:G	A:G	G:A
YW1096	0.759894	?	?	?	?	?	A:A	?	?	?	T:TG	?	?	?	T:C	?	?	?	G:A	?	?	?	G:G
YW1100	0.792708	?	?	?	?	?	C:A	C:G	C:T	T:C	?	G:A	C:T	C:T	T:C	T:C	A:C	G:A	A:A	G:G	G:G	G:G	A:A
YW1107	1.95893	C:C	?	G:G	T:T	A:A	C:C	C:C	C:C	T:T	T:TG	G:A	C:T	C:T	T:C	T:C	A:C	G:A	G:A	A:G	G:G	A:G	G:A
YW1128	1.61807	?	?	?	?	?	A:A	?	?	T:T	?	?	C:T	?	?	?	?	?	G:A	?	?	?	G:A
YW1135	1.27932	C:T	A:T	G:A	C:T	A:T	C:A	C:G	C:T	T:C	T:TG	A:A	C:T	C:T	T:C	T:C	A:C	G:A	G:A	A:G	G:G	A:G	G:A
YW1136	0.50902	T:T	T:T	A:A	C:C	T:T	A:A	G:G	C:T	T:C	T:TG	G:A	C:T	C:C	T:T	T:T	A:A	G:G	G:G	A:A	A:A	A:A	G:G
YW1140	1.23975	C:T	A:T	G:A	C:T	A:T	C:A	C:G	C:T	T:C	T:TG	G:A	C:T	C:T	T:C	T:C	A:C	G:A	G:A	A:G	G:G	A:G	G:A
YW1141	0.46327	T:T	T:T	A:A	C:C	T:T	A:A	G:G	T:T	T:C	T:T	G:A	C:C	C:C	T:T	T:T	A:A	G:G	A:A	G:G	G:G	G:G	A:A
YW1142	1.45723	C:C	A:A	G:G	T:T	A:A	C:C	C:C	C:C	T:T	T:TG	G:G	C:T	C:T	T:C	T:C	A:C	G:A	G:G	A:A	A:A	A:A	G:G
YW1145	0.462145	T:T	T:T	A:A	C:C	T:T	A:A	G:G	T:T	C:C	T:T	G:A	C:C	C:C	T:T	T:T	A:A	G:G	G:A	A:G	G:G	A:G	G:A
YW1153	0.567927	T:T	T:T	A:A	C:C	T:T	A:A	G:G	T:T	C:C	T:T	A:A	C:C	C:C	T:T	T:T	A:A	G:G	G:A	A:G	G:G	A:G	G:A
YW1155	0.492314	T:T	T:T	A:A	C:C	T:T	A:A	G:G	T:T	C:C	T:T	A:A	C:C	C:C	T:T	T:T	A:A	G:G	G:A	A:G	G:G	A:G	G:A
YW1161	0.545383	T:T	T:T	A:A	C:C	T:T	A:A	G:G	T:T	C:C	T:T	A:A	C:C	C:C	T:T	T:T	A:A	G:G	A:A	G:G	G:G	G:G	A:A
YW1168	1.31099	C:C	A:A	G:G	T:T	A:A	C:C	C:C	C:C	T:T	T:TG	G:G	C:T	C:T	T:C	T:C	A:C	G:A	G:A	A:G	G:G	A:G	G:A
YW1170	0.890439	C:T	A:A	G:A	C:T	A:T	C:A	C:G	C:C	T:T	T:TG	G:G	C:T	C:T	T:C	T:C	A:C	G:A	G:A	A:G	G:G	A:G	G:G
YW1171	0.688405	C:T	A:A	G:A	C:T	A:T	C:A	C:G	C:T	T:C	TG:TG	A:A	T:T	T:T	C:C	C:C	C:C	A:A	G:A	A:G	G:G	A:G	G:G
YW1172	0.693943	T:T	T:T	A:A	C:C	T:T	A:A	G:G	T:T	C:C	T:T	A:A	C:C	C:C	T:T	T:T	A:A	G:G	A:A	G:G	G:G	G:G	A:A
YW1173	1.11613	C:T	A:A	G:A	C:T	A:T	C:A	C:G	C:T	T:C	TG:TG	G:A	T:T	T:T	C:C	C:C	C:C	A:A	A:A	G:G	G:G	G:G	A:A
YW1174	0.991752	C:T	A:A	G:A	C:T	A:T	C:A	C:G	C:T	T:C	T:T	G:A	C:C	C:C	T:T	T:T	A:A	G:G	G:A	A:G	G:G	A:G	G:A
YW1175	1.28517	C:T	A:A	A:A	C:C	T:T	A:A	G:G	T:T	T:C	T:TG	G:A	C:T	C:T	T:C	C:C	C:C	A:A	G:A	A:G	G:G	A:G	G:A
YW1176	0.618094	?	?	A:A	?	T:T	A:A	G:G	T:T	C:C	TG:TG	A:A	C:T	C:T	T:C	T:C	A:C	G:A	G:A	A:G	G:G	A:G	G:A
YW1177	1.28462	C:T	A:A	?	T:T	A:A	C:C	C:C	C:C	T:T	TG:TG	G:G	T:T	T:T	C:C	C:C	C:C	A:A	A:A	G:G	G:G	G:G	A:A
YW1178	0.926684	T:T	T:T	A:A	C:T	T:T	C:A	C:G	C:T	T:C	T:TG	G:A	C:T	C:T	T:C	T:C	A:C	G:A	G:A	A:G	G:G	A:G	G:A
YW1179	1.09948	C:C	A:A	G:G	T:T	A:A	C:C	C:C	C:C	T:T	T:TG	G:G	C:T	C:T	T:C	T:C	A:C	G:A	G:A	A:G	G:G	A:G	G:A
YW1180	0.762214	C:T	A:A	G:G	T:T	A:A	C:C	C:C	C:T	T:C	T:TG	G:A	C:C	C:C	T:T	T:T	A:A	G:G	G:A	A:G	G:G	A:G	G:A
YW1182	1.17217	C:T	A:A	G:A	C:T	A:T	C:A	C:G	C:T	T:C	T:T	G:A	C:C	C:C	T:T	T:T	A:A	G:G	G:A	A:G	G:G	A:G	A:A
YW1183	1.23721	C:T	A:A	G:A	C:T	A:T	C:A	C:G	C:T	C:C	T:TG	A:A	C:T	C:T	T:C	T:C	A:C	G:A	G:G	A:A	A:A	A:A	G:G
YW1184	1.00059	C:T	A:T	G:A	C:T	A:T	C:C	C:C	C:C	T:T	T:TG	G:G	C:T	C:T	T:C	T:C	A:C	G:A	G:A	A:G	G:G	A:G	G:G
YW1185	0.968166	C:T	A:T	G:A	C:T	A:T	C:A	C:G	C:T	T:C	T:T	G:A	C:C	C:T	T:C	T:C	A:C	G:A	A:A	G:G	G:G	G:G	A:A
YW1186	1.17142	C:T	A:A	G:A	C:T	A:T	A:A	G:G	T:T	C:C	TG:TG	A:A	C:T	T:T	C:C	C:C	C:C	A:A	G:A	A:G	G:G	A:G	G:A

## Sheet: Sheet2
Table S2 The descriptive statistics of two parents and the 410 individuals of the F2 population
N	P1	P2	Min	Max	Range	Mean	SD	CV(%)	Kurtosis	Skewness
410	0.598	1.167	0.36	1.96	1.6	0.9235	0.32016	0.346681	0.539	0.446

## Sheet: Sheet3
Table S3 The one-way ANOVA of the 410 individuals of the F2 population
Source of variation	SS	df	MS	F	P-value	F crit
Repeat	209.63	409	0.5126	49.627	0	1.1331
Family	18.002	1743	0.0103
Total	227.64	2152

## Sheet: Sheet4
Table S4 KASP markers used in this study
Marker ID	SNP Allele	Primer Type	Primer Sequence(5'-3')
Tif2_A08_27606777	T/C	HEX	TGATTGATATGAATGGATTCGTAAGAGAA
		FAM	ATTGATATGAATGGATTCGTAAGAGAG
		COM	CCTTTCTTTAAAATTTGGATATATTGATTTTTGAGTTT
Tif2_A08_28242629	C/T	HEX	TCGAATCGAACCGTAATCCAGC
		FAM	GTCGAATCGAACCGTAATCCAGT
		COM	CATAAAACGGTAACGTTTTGTTGCCTAAC
Tif2_A08_28822610	A/G	HEX	CTCATAAACCTAAAGCAAAGTGCCAT
		FAM	TCATAAACCTAAAGCAAAGTGCCAC
		COM	CACAGCATTTTGATCCTAGTGAAATACTG
Tif2_A08_29466539	T/A	HEX	TTTCTTCAGCTCTTGTGTGTAGTTCT
		FAM	TTTCTTCAGCTCTTGTGTGTAGTTCA
		COM	CAGAAAATGAAGAAGTGTGGCAGAAATTAG
Tif2_A08_29783332	C/T	HEX	GAGACTGAAAGAATACAAATGATCATGT
		FAM	AGACTGAAAGAATACAAATGATCATGC
		COM	CCGTCAGTAATTAATTAATAACTAATTTCTAAAATATC
Tif2_A08_31024672	A/C	HEX	GCGGGTCGGGTCGGGTTAA
		FAM	CGGGTCGGGTCGGGTTAC
		COM	GGTTTTGCTAAACGACACCGTTTTTATTGT
Tif2_A08_31713024	G/C	HEX	CCCTCTATCTACTCCAAGTATCTC
		FAM	CCCTCTATCTACTCCAAGTATCTG
		COM	GATGGTAGGACGATCCACCAAATTG
Tif2_A08_32441294		HEX	CCCTCACTCTTACAATCTTATCCCT
	T/C	FAM	CCTCACTCTTACAATCTTATCCCC
		COM	GGTAAATTTGAGGGTGCTACATGTTTTG
Tif2_A08_37043723	C/T	HEX	AGAAATCACATTGCCACTAACCTTC
		FAM	CAGAAATCACATTGCCACTAACCTTT
		COM	TCGCTGTCGTCGTCCTACTGTC
Tif2_A08_41700032	A/G	HEX	AACACGTGATTTATTTAAATATACACGTGA
		FAM	CACGTGATTTATTTAAATATACACGTGG
		COM	GATTGGGCTAAAATTGGGTCAGAAATTG
Tif2_A13_125708680	A/G	HEX	CAATGAGGTAGTTTTGAGGGACCA
		FAM	ATGAGGTAGTTTTGAGGGACCG
		COM	GTTTTACAAAGTAGGAAGTAATCGATCAATG
Tif2_A13_126828166	G/A	HEX	ACACCACCACCGTTGTTGTTTC
		FAM	GTACACCACCACCGTTGTTGTTTT
		COM	GACAATAACAAAAGAAAAAGATGAATAAAAATGAGG
Tif2_A13_127788471	G/A	HEX	GTGGTGTACAAGCCCTCTGG
		FAM	TGTGTGGTGTACAAGCCCTCTGA
		COM	AGACCTCCAAGAATGATACCAAAAAGAC
Tif2_A13_129406038	G/A	HEX	CGTGCAATTTAAATTTAAATTGAATTGGATC
		FAM	TCGTGCAATTTAAATTTAAATTGAATTGGATT
		COM	GGCAAAGCATATAAATAAAATCAGATTCTAGATATA
Tif2_A13_131707242	A/G	HEX	CTCAAATAGTAATACCAAATATTTTGACATTTTA
		FAM	CAAATAGTAATACCAAATATTTTGACATTTTG
		COM	CCTTTATTTATGTTTCAAATGATAAGTGCGAAATTT
Tif2_A18_5113055	TG/T	HEX	AATAAATCTTAAACCATCTAATTATTAATTAATACC
		FAM	AAATAAATCTTAAACCATCTAATTATTAATTAATACA
		COM	GCGATAAATGTGACTGTTTTGCTTCTTTC
Tif2_A18_7198124	T/C	HEX	ACAGATGCCGAGGAAGAACAGAA
		FAM	CAGATGCCGAGGAAGAACAGAG
		COM	ACTCTCATTATTACTTTCAAGTTGTGCTTTG
Tif2_A18_7347232	T/C	HEX	ATGGTAATGGTTGCAGTGATCAAATTT
		FAM	GGTAATGGTTGCAGTGATCAAATTC
		COM	CATAAATAAGGTTGTAATCTATGATCATGGTAAA
Tif2_A18_8208714	C/T	HEX	CAAACAATTGCAGAGAAGAAGAAATAAAG
		FAM	GCAAACAATTGCAGAGAAGAAGAAATAAAA
		COM	CCAGTAACATTTGATTTTGTTGAAATCAACG
Tif2_A18_9479207	C/T	HEX	CTTTAATTTCACTTATTATTACAAACCACC
		FAM	CACTTTAATTTCACTTATTATTACAAACCACT
		COM	CTGCAATGGTAGCTAGACTAATAGTAAAAG
Tif2_A18_12845731	C/A	HEX	TAGTTTTCAAATTGTCCTTCGGACC
		FAM	CTTAGTTTTCAAATTGTCCTTCGGACA
		COM	AACTGAGTATTTTAGTGAAGAAAGAGAGAAG
Tif2_A18_15971767	A/G	HEX	ATTTATCAGTTATTTAAGGTGGACAAATTTAA
		FAM	TTATCAGTTATTTAAGGTGGACAAATTTAG
		COM	CCCACGTTCAAAGTTTGTTTAATTAGCATTT

## Sheet: Sheet5
Table S5 Genes with SNPs between the two parents in the three candidate regions
	Gene ID	Chromosome	Start	End	Annotation
1	Arahy.82Q4AG	Arahy.08	31023169	31028980	receptor-like protein kinase 2
2	Arahy.VTD8RL	Arahy.08	31137936	31140258	E3 ubiquitin-protein ligase PUB23-like
3	Arahy.P1LIF7	Arahy.08	31202318	31204181	protein FAF-like
4	Arahy.R07MUD	Arahy.08	31209749	31222270	Serine/threonine protein phosphatase family protein
5	Arahy.0D9XYT	Arahy.08	31296261	31299580	MD-2-related lipid recognition domain-containing protein
6	Arahy.RIT83U	Arahy.08	31303854	31312496	ubiquitin carboxyl-terminal hydrolase
7	Arahy.20NM7L	Arahy.08	31319245	31327471	YABBY transcription factor
8	Arahy.RPFA7S	Arahy.08	31435599	31436846	allene oxide synthase
9	Arahy.RVVZ6P	Arahy.08	31655370	31658822	MYB transcription factor
10	Arahy.B2DXFT	Arahy.08	31709573	31710627	putative nuclease HARBI1-like
11	Arahy.T0HPDF	Arahy.13	126923920	126931636	uncharacterized aarF domain-containing protein kinase 1
12	Arahy.246LCZ	Arahy.13	126948863	126951270	Cytochrome P450 superfamily protein
13	Arahy.DUD7MS	Arahy.13	127037490	127041708	nucleolin-like isoform 2
14	Arahy.N0D15P	Arahy.13	127046261	127050581	RING/FYVE/PHD zinc finger superfamily protein
15	Arahy.8IYW0J	Arahy.13	127247505	127251217	ribosome biogenesis protein TSR3 homolog isoform X1
16	Arahy.WRB6NJ	Arahy.13	127333181	127340275	formation of crista junctions protein 1-like isoform X2
17	Arahy.0BA9QN	Arahy.13	127442612	127444429	aspartate aminotransferase
18	Arahy.K33YLS	Arahy.13	127447669	127458789	aspartate aminotransferase
19	Arahy.23HYFJ	Arahy.13	127490322	127494306	myo-inositol-1-phosphate synthase 3
20	Arahy.IL2M1J	Arahy.13	127610072	127615561	type I inositol 1,4,5-trisphosphate 5-phosphatase CVP2-like
21	Arahy.X1RCBJ	Arahy.18	7213210	7221785	ubiquitin carboxyl-terminal hydrolase
22	Arahy.W7IKXG	Arahy.18	7229701	7237881	YABBY transcription factor
23	Arahy.N46RBV	Arahy.18	7247654	7251579	serine/threonine-protein phosphatase 7 long form homolog
24	Arahy.QT7BNH	Arahy.18	7267302	7270853	FASCICLIN-like arabinogalactan protein 16 precursor
25	Arahy.T3PQDJ	Arahy.18	7316463	7319927	zinc finger MYM-type protein 1-like

## Sheet: Sheet6
Table S6 QTLs identified for pod size-related traits in the 350 individuals of F2 population
TraitName	LeftMarker	RightMarker	LOD	PVE (%)	Add	Dom
PA	Tif2_A08_31713024	Tif2_A08_32441294	17.1-19.3	20.7-23	-77.5 to -73.7	64.2-67.5
PA	Tif2_A18_7198124	Tif2_A18_7347232	11.5-11.8	14.4-14.8	66.1-67.5	41.7-44.8
PA	Tif2_A13_126828166	Tif2_A13_127788471	5.1	6.6-6.7	-51.6 to -51.2	-2.2 to -1.2
PP	Tif2_A08_31024672	Tif2_A08_31713024	3.9-4.1	5.1-5.4	-9.4 to -8.5	7.0-10.4
PW	Tif2_A08_31713024	Tif2_A08_32441294	14.6-15.7	18.0-19.2	-2.1	1.8-2.0
PW	Tif2_A18_7198124	Tif2_A18_7347232	10.0-10.2	12.7-12.9	1.8	1.5-1.6
PL	Tif2_A08_31024672	Tif2_A08_31713024	14.0-15.1	26.9-27.3	-2.8	2.2-2.6
PL	Tif2_A18_7198124	Tif2_A18_7347232	9.6-10.1	28.8-29.0	2.2-2.3	2.1-2.4
